# Supplementary material for: Single cell transcriptomic representation of social dominance in prefrontal cortex and the influence of preweaning maternal and postweaning social environment
Source: Sci Rep. 2024 Jan 25;14:2206. doi: 10.1038/s41598-024-52200-6 (PMC10810822; doi:10.1038/s41598-024-52200-6)
Supplement: Supplementary file 2 — Supplementary Table S1. [file 41598_2024_52200_MOESM2_ESM.xlsx]

## Sheet: Dataset 1
Cluster markers for combined UMAP of RunGH and SedGH mice, from dataset 1
p_val	avg_log2FC	pct.1	pct.2	p_val_adj	cluster	gene
0	1.59102	0.973	0.413	0	0	Cux2
0	1.43556	0.763	0.221	0	0	Ccbe1
0	1.36668	0.629	0.082	0	0	Otof
0	1.25248	0.989	0.873	0	0	Epha6
0	1.24948	0.669	0.268	0	0	Trpc6
0	1.15244	0.756	0.291	0	0	Itga8
0	1.13648	0.947	0.584	0	0	Fstl4
0	1.10005	0.936	0.621	0	0	Smarca2
0	1.09293	0.788	0.353	0	0	Gsg1l
0	1.05859	0.958	0.697	0	0	Ptprk
0	1.05713	0.841	0.409	0	0	Slc24a4
0	1.04551	0.452	0.154	0	0	Gm32647
0	1.0427	0.993	0.907	0	0	March(1)
0	1.01117	0.991	0.81	0	0	Slit3
0	1.00073	0.82	0.408	0	0	Rps6ka2
0	0.994779	0.592	0.216	0	0	Gm48530
0	0.991988	0.988	0.857	0	0	Prkg1
0	0.988171	0.906	0.578	0	0	Cacng3
0	0.955961	0.988	0.852	0	0	Egfem1
0	0.952916	0.939	0.719	0	0	Cacnb2
0	0.939042	0.857	0.512	0	0	Mapk4
0	0.936817	0.978	0.804	0	0	Chrm3
0	0.913069	0.917	0.638	0	0	Grm1
0	0.91194	0.862	0.512	0	0	Kctd1
0	0.909406	0.988	0.878	0	0	Ntrk3
0	0.905542	0.915	0.621	0	0	Pde2a
0	0.901889	0.853	0.547	0	0	Syn3
0	0.900594	0.635	0.257	0	0	Rilpl1
0	0.892647	0.996	0.866	0	0	Camk2a
0	0.884892	0.875	0.624	0	0	Rfx3
0	0.883696	0.569	0.198	0	0	Smoc2
0	0.862445	0.823	0.428	0	0	Rasgrf2
0	0.860584	0.881	0.571	0	0	Pitpnm2
0	0.855098	0.99	0.867	0	0	Rgs6
0	0.848776	0.994	0.935	0	0	Kctd16
0	0.839798	1	0.977	0	0	Lingo2
0	0.830038	0.826	0.504	0	0	Rgl1
0	0.8208	0.931	0.677	0	0	Ablim2
0	0.819162	0.79	0.447	0	0	Smad3
0	0.811634	0.89	0.58	0	0	Nwd2
0	0.809612	0.733	0.371	0	0	Greb1l
0	0.800634	0.952	0.76	0	0	Prkca
0	0.782948	0.513	0.155	0	0	Megf11
0	0.779265	0.459	0.081	0	0	Evc2
0	0.775466	0.907	0.644	0	0	Alcam
0	0.7676	0.997	0.948	0	0	Robo1
0	0.750186	0.943	0.715	0	0	Caln1
0	0.73533	0.999	0.969	0	0	Dab1
0	0.731762	0.723	0.322	0	0	Prex1
0	0.730872	0.925	0.675	0	0	Meis2
0	0.701793	0.94	0.696	0	0	9530059O14Rik
0	0.69481	0.985	0.844	0	0	Cacna1e
0	0.692198	0.992	0.897	0	0	Cacna1c
0	0.687141	0.978	0.885	0	0	Dgki
0	0.682835	0.981	0.864	0	0	Hdac9
0	0.67317	1	0.992	0	0	Il1rapl1
0	0.629331	0.421	0.112	0	0	Kcnh4
0	0.618976	0.982	0.875	0	0	Cacna2d1
0	0.596659	1	1	0	0	Kcnip4
0	0.56838	1	1	0	0	Csmd1
0	0.564471	0.987	0.922	0	0	Rgs7
0	0.563633	0.998	0.972	0	0	Kcnq5
0	0.56023	1	0.995	0	0	Lrrtm4
0	0.553721	1	1	0	0	Celf2
0	0.548082	0.996	0.963	0	0	Lrfn5
0	0.540006	0.998	0.975	0	0	Auts2
0	0.535863	0.999	0.971	0	0	Grm5
0	0.501959	0.999	0.962	0	0	Dlgap2
0	0.494065	0.998	0.968	0	0	Grin2b
0	0.455222	1	0.991	0	0	Dlgap1
6.59647e-308	0.620459	0.537	0.208	1.29594e-303	0	Nectin3
9.40531e-308	0.601276	0.97	0.851	1.84777e-303	0	Ppfia2
1.15997e-307	0.702029	0.682	0.336	2.27888e-303	0	Wipf3
6.14662e-307	0.741256	0.936	0.695	1.20757e-302	0	Cdh13
5.30216e-306	0.615639	0.417	0.133	1.04166e-301	0	Tesc
9.98771e-306	0.726201	0.928	0.733	1.96219e-301	0	Slc9a9
4.19803e-304	0.59797	0.991	0.888	8.24745e-300	0	Pcsk2
4.29357e-299	0.550176	0.33	0.083	8.43514e-295	0	Fbxl7
3.60355e-298	0.605326	0.583	0.243	7.07954e-294	0	Ankrd6
5.24059e-296	0.736522	0.866	0.58	1.02957e-291	0	2010300C02Rik
2.39402e-295	0.711039	0.931	0.689	4.7033e-291	0	Ak5
4.17786e-294	0.608289	0.955	0.784	8.20782e-290	0	Nell2
3.11671e-293	0.698281	0.817	0.522	6.12309e-289	0	Gabra2
1.14743e-289	0.406505	1	0.998	2.25424e-285	0	Opcml
2.82274e-286	0.438974	0.999	0.964	5.54555e-282	0	Lrrc7
1.11008e-283	0.397876	1	0.999	2.18087e-279	0	Nlgn1
1.45087e-283	0.48331	0.351	0.098	2.85037e-279	0	Prkg2
1.56118e-281	0.630988	0.946	0.75	3.0671e-277	0	Arl15
2.2563e-281	0.664392	0.886	0.623	4.43272e-277	0	Tmem108
9.73285e-281	0.65817	0.921	0.708	1.91212e-276	0	Zdhhc14
2.06479e-280	0.70725	0.743	0.433	4.05648e-276	0	Actn1
7.82011e-277	0.568744	0.491	0.187	1.53634e-272	0	Adamts3
5.31983e-276	0.547011	0.374	0.118	1.04513e-271	0	Dysf
1.04822e-275	0.596355	0.515	0.206	2.05934e-271	0	Kcnip2
1.27174e-274	0.671722	0.907	0.633	2.49847e-270	0	Grik4
4.4946e-274	0.658849	0.933	0.719	8.8301e-270	0	Ppm1h
2.45364e-271	0.635059	0.789	0.479	4.82042e-267	0	Zfp462
6.33821e-268	0.679114	0.442	0.159	1.2452e-263	0	Ccdc3
8.28258e-268	0.669616	0.475	0.184	1.6272e-263	0	Matn2
7.25709e-266	0.673542	0.907	0.658	1.42573e-261	0	Lrfn2
6.07642e-265	0.477646	0.996	0.923	1.19377e-260	0	Ryr2
3.48124e-264	0.611927	0.944	0.764	6.83925e-260	0	Trerf1
2.13754e-258	0.666341	0.267	0.065	4.19941e-254	0	Igfn1
4.70143e-258	0.526698	0.416	0.147	9.23644e-254	0	Prag1
1.82551e-256	0.594371	0.438	0.165	3.5864e-252	0	Ryr1
2.42136e-256	0.735393	0.666	0.352	4.75701e-252	0	Rtn4rl1
4.44639e-250	0.519921	0.974	0.867	8.73538e-246	0	Atrnl1
4.1321e-246	0.60317	0.816	0.518	8.11792e-242	0	Gm20754
5.77356e-246	0.516705	0.99	0.904	1.13427e-241	0	Kcnb2
4.03094e-242	0.602285	0.952	0.735	7.91918e-238	0	Shank2
8.60884e-242	0.637507	0.642	0.328	1.69129e-237	0	Syt17
4.27009e-241	0.449779	0.438	0.159	8.38901e-237	0	Zfhx4
7.94544e-241	0.68935	0.867	0.61	1.56096e-236	0	Prkcg
6.1261e-235	0.547774	0.99	0.82	1.20353e-230	0	Rbfox3
1.63773e-233	0.624733	0.691	0.385	3.21748e-229	0	Ajap1
2.88577e-233	0.339791	1	0.988	5.66938e-229	0	Anks1b
7.80798e-232	0.584708	0.527	0.234	1.53396e-227	0	Gm10754
5.40175e-230	0.559695	0.956	0.783	1.06123e-225	0	Ksr2
1.55566e-228	0.58611	0.927	0.739	3.05625e-224	0	Gucy1a2
6.29344e-227	0.468925	0.996	0.956	1.23641e-222	0	Erc2
4.10555e-225	0.601302	0.972	0.856	8.06575e-221	0	Tafa1
9.01431e-220	0.640023	0.76	0.491	1.77095e-215	0	Arhgap10
1.84567e-219	0.577543	0.844	0.583	3.626e-215	0	Tafa5
4.26644e-219	0.48559	0.989	0.894	8.38184e-215	0	Car10
1.1479e-218	0.559932	0.91	0.716	2.25516e-214	0	Pam
3.92578e-217	0.675744	0.454	0.191	7.71259e-213	0	6530403H02Rik
5.93677e-216	0.550583	0.558	0.266	1.16634e-211	0	Cplx2
1.22031e-214	0.584435	0.748	0.436	2.39742e-210	0	Man1c1
1.35973e-214	0.630151	0.737	0.427	2.67132e-210	0	Cdh4
4.83935e-214	0.64613	0.712	0.429	9.50739e-210	0	Prmt8
4.9146e-212	0.587188	0.858	0.626	9.65522e-208	0	Ctdspl
5.18793e-212	0.552779	0.865	0.621	1.01922e-207	0	Mgat5
1.34442e-210	0.46563	0.983	0.892	2.64125e-206	0	Gm26871
2.56567e-209	0.332591	1	0.998	5.04052e-205	0	Fgf14
3.06024e-206	0.390006	1	0.998	6.01216e-202	0	Nrg1
5.71922e-206	0.525374	0.933	0.782	1.1236e-201	0	Ablim1
2.62839e-205	0.601214	0.721	0.447	5.16373e-201	0	Slc7a14
1.54435e-204	0.549567	0.477	0.212	3.03403e-200	0	Cdh22
3.62272e-204	0.566149	0.619	0.335	7.1172e-200	0	Dok5
5.44531e-197	0.538975	0.569	0.3	1.06979e-192	0	Itpka
1.92223e-196	0.485204	0.956	0.819	3.77641e-192	0	Sipa1l1
7.62128e-196	0.482611	0.956	0.828	1.49728e-191	0	Ppm1e
1.04956e-194	0.520506	0.925	0.771	2.06197e-190	0	Btbd9
2.72101e-193	0.455288	0.372	0.143	5.3457e-189	0	Dpy19l3
2.25217e-190	0.525735	0.916	0.706	4.42461e-186	0	Kcnd3
7.5491e-190	0.336764	0.999	0.99	1.4831e-185	0	Nav3
8.29704e-190	0.347792	0.279	0.086	1.63004e-185	0	Calb1
4.9573e-187	0.555502	0.568	0.301	9.73911e-183	0	Zfp831
6.42863e-187	0.498878	0.568	0.298	1.26297e-182	0	Homer2
2.15703e-186	0.4108	0.313	0.109	4.2377e-182	0	Acvr1c
4.78854e-185	0.531322	0.605	0.333	9.40756e-181	0	Slc16a2
7.54025e-182	0.650834	0.507	0.255	1.48136e-177	0	Mei4
5.62869e-181	0.53958	0.835	0.595	1.10581e-176	0	Rasgef1a
1.08991e-180	0.461156	0.35	0.134	2.14124e-176	0	Glis1
3.47771e-177	0.520878	0.8	0.558	6.83232e-173	0	Tiam1
2.4165e-176	0.427279	0.974	0.872	4.74745e-172	0	Tmem178b
3.53266e-176	0.534595	0.748	0.505	6.94026e-172	0	D630045J12Rik
3.64289e-176	0.449563	0.95	0.784	7.15682e-172	0	Pdzrn4
9.81638e-176	0.396833	0.311	0.11	1.92853e-171	0	Lypd1
1.20384e-175	0.537408	0.649	0.381	2.36506e-171	0	Mgat5b
2.32076e-174	0.504254	0.504	0.255	4.55937e-170	0	Epha3
8.1362e-174	0.4174	0.984	0.903	1.59844e-169	0	Sorbs2
9.47391e-174	0.502614	0.917	0.709	1.86125e-169	0	Sez6l
1.29279e-172	0.534057	0.511	0.264	2.53982e-168	0	Kcnh3
1.26676e-171	0.480539	0.549	0.29	2.48868e-167	0	March(4)
8.20354e-170	0.476432	0.573	0.317	1.61167e-165	0	Lmo7
1.12271e-169	0.394178	0.995	0.934	2.20567e-165	0	Gria1
4.84352e-166	0.372887	0.998	0.946	9.51559e-162	0	Grin2a
5.50206e-166	0.325896	0.255	0.082	1.08094e-161	0	Car4
1.0128e-165	0.478585	0.903	0.681	1.98975e-161	0	Kcnj6
9.14128e-164	0.484838	0.771	0.536	1.7959e-159	0	Magi3
3.33296e-162	0.4542	0.489	0.244	6.54793e-158	0	Ccnd2
7.73005e-162	0.507618	0.695	0.445	1.51865e-157	0	Pkig
1.08088e-161	0.404236	0.44	0.204	2.1235e-157	0	Cdh7
7.84459e-160	0.348794	0.265	0.089	1.54115e-155	0	Glra3
1.20677e-159	0.383986	1	0.996	2.37082e-155	0	Tenm2
3.72007e-159	0.55225	0.739	0.498	7.30845e-155	0	Mlip
3.08528e-158	0.479159	0.675	0.411	6.06134e-154	0	Atp2b4
1.23531e-156	0.492966	0.803	0.571	2.4269e-152	0	Dlgap3
2.06326e-154	0.433194	0.948	0.799	4.05347e-150	0	Srgap3
4.63301e-154	0.497279	0.821	0.602	9.102e-150	0	Nrg2
9.39446e-154	0.458407	0.703	0.463	1.84564e-149	0	Man1a2
1.9484e-153	0.468933	0.769	0.521	3.82782e-149	0	Ptk2b
4.34232e-152	0.472647	0.55	0.31	8.53092e-148	0	Synpo
1.26887e-151	0.435565	0.962	0.816	2.49282e-147	0	D430041D05Rik
4.12207e-150	0.378153	0.305	0.118	8.09822e-146	0	Prtg
1.25004e-149	0.473567	0.849	0.649	2.45583e-145	0	Iqsec2
1.60737e-149	0.360173	0.987	0.93	3.15783e-145	0	Gria3
1.31268e-148	0.412226	0.391	0.179	2.57889e-144	0	Cpne6
5.37015e-148	0.457628	0.871	0.671	1.05502e-143	0	Adcy9
1.87204e-146	0.3229	0.427	0.195	3.67781e-142	0	Igsf11
8.75452e-146	0.384314	0.33	0.136	1.71991e-141	0	Nectin1
2.02196e-145	0.476832	0.538	0.307	3.97235e-141	0	Hlcs
2.95704e-145	0.280136	0.299	0.112	5.80941e-141	0	Disp3
4.58741e-144	0.318474	0.995	0.955	9.01242e-140	0	Csmd3
3.47991e-141	0.352597	0.341	0.145	6.83663e-137	0	Exph5
1.14518e-140	0.363667	0.966	0.855	2.24982e-136	0	Adcy2
3.57529e-139	0.469513	0.897	0.701	7.02402e-135	0	Syt7
1.76643e-137	0.415792	0.931	0.785	3.47032e-133	0	Dgkb
1.77225e-137	0.487221	0.807	0.598	3.48176e-133	0	Gfod1
3.58155e-137	0.426017	0.449	0.234	7.03632e-133	0	Agfg2
1.41084e-136	0.3351	0.339	0.146	2.77174e-132	0	Fbxo10
6.33238e-136	0.29693	0.997	0.983	1.24406e-131	0	Grm7
1.24068e-135	0.435792	0.622	0.375	2.43744e-131	0	Kif26b
4.9705e-134	0.466346	0.852	0.647	9.76504e-130	0	Bcl11a
3.24965e-133	0.337542	0.258	0.097	6.38426e-129	0	Gm33524
4.56463e-133	0.363627	0.605	0.361	8.96767e-129	0	Enpp2
1.65337e-132	0.394497	0.956	0.813	3.2482e-128	0	Hecw1
3.82391e-132	0.355652	0.974	0.893	7.51246e-128	0	Ttc3
1.19667e-131	0.384575	0.441	0.22	2.35099e-127	0	Ntng2
3.75852e-130	0.423942	0.897	0.747	7.38399e-126	0	Aopep
1.08361e-129	0.347804	0.375	0.174	2.12885e-125	0	Rgs8
2.31525e-127	0.452317	0.79	0.558	4.54855e-123	0	Baiap2
1.68718e-126	0.431131	0.547	0.317	3.31462e-122	0	Pparg
1.70934e-126	0.331271	0.851	0.654	3.35816e-122	0	Map7
1.94231e-126	0.251201	0.261	0.098	3.81585e-122	0	Stard8
6.10821e-126	0.361359	0.356	0.167	1.20002e-121	0	Palmd
1.80725e-125	0.373571	0.347	0.161	3.55052e-121	0	Dclk3
8.92474e-125	0.353534	0.468	0.251	1.75335e-120	0	Grb14
1.55432e-124	0.299113	0.991	0.963	3.05362e-120	0	Adgrl3
1.44764e-123	0.316822	0.326	0.144	2.84403e-119	0	Gucy1a1
7.0818e-123	0.257491	0.961	0.832	1.39129e-118	0	Tnr
5.74681e-122	0.321757	0.542	0.303	1.12902e-117	0	Cntnap5c
2.72953e-120	0.389705	0.54	0.313	5.36243e-116	0	Spats2l
4.84166e-120	0.417705	0.687	0.47	9.51192e-116	0	Slc12a5
1.1466e-119	0.381005	0.326	0.15	2.25262e-115	0	Anxa11
2.43219e-119	0.410599	0.521	0.299	4.77829e-115	0	Cpne5
1.24934e-118	0.360898	0.955	0.828	2.45446e-114	0	Sobp
4.90004e-118	0.429603	0.687	0.465	9.62661e-114	0	Slc8a2
1.26655e-117	0.424825	0.721	0.499	2.48826e-113	0	Ccdc148
3.7497e-117	0.313388	0.981	0.944	7.36667e-113	0	Ppp3ca
6.65563e-117	0.370337	0.906	0.743	1.30757e-112	0	Abr
1.34863e-116	0.350578	0.887	0.723	2.64952e-112	0	Igf1r
1.63234e-116	0.429054	0.636	0.418	3.20689e-112	0	Sipa1l3
1.9666e-116	0.484326	0.723	0.506	3.86359e-112	0	Gm15155
5.77337e-116	0.401591	0.755	0.55	1.13424e-111	0	4933406I18Rik
1.16952e-115	0.527533	0.567	0.354	2.29764e-111	0	Dpyd
1.09169e-114	0.367179	0.567	0.338	2.14473e-110	0	Stum
3.50593e-114	0.320874	0.332	0.154	6.88776e-110	0	Elmsan1
5.31153e-114	0.400826	0.8	0.574	1.0435e-109	0	Epha4
2.26124e-113	0.344937	0.604	0.369	4.44243e-109	0	Prkd1
9.8156e-113	0.329688	0.977	0.902	1.92837e-108	0	Cnksr2
1.02326e-112	0.441316	0.715	0.503	2.01029e-108	0	Tspoap1
1.13694e-112	0.436456	0.857	0.693	2.23364e-108	0	5730522E02Rik
2.89167e-112	0.372613	0.853	0.686	5.68097e-108	0	Acap2
3.66115e-112	0.414252	0.776	0.569	7.1927e-108	0	Add2
4.95178e-112	0.362059	0.467	0.257	9.72827e-108	0	Kcnn3
4.24295e-111	0.345561	0.344	0.165	8.33571e-107	0	Rskr
4.90264e-111	0.304652	0.302	0.134	9.63173e-107	0	Kitl
1.21926e-110	0.370003	0.677	0.451	2.39536e-106	0	Man1a
1.48019e-110	0.415027	0.762	0.561	2.90798e-106	0	Thra
1.96389e-110	0.420117	0.836	0.647	3.85826e-106	0	Camk2b
9.1107e-110	0.35419	0.463	0.258	1.78989e-105	0	Ccdc88c
1.92231e-109	0.398776	0.679	0.464	3.77658e-105	0	Camkk2
7.33353e-109	0.30982	0.312	0.144	1.44074e-104	0	Tgfbr3
5.51418e-108	0.307846	0.278	0.119	1.08332e-103	0	Adamts16
1.30241e-107	0.415983	0.712	0.5	2.55872e-103	0	Plec
2.40526e-107	0.403245	0.792	0.582	4.72538e-103	0	Klhl3
3.63273e-107	0.400458	0.814	0.614	7.13685e-103	0	Osbpl10
6.39967e-106	0.361471	0.668	0.452	1.25728e-101	0	Ildr2
1.0975e-105	0.364748	0.725	0.52	2.15615e-101	0	Slc6a6
2.34903e-105	0.414608	0.775	0.568	4.61489e-101	0	Pdzd2
2.54673e-105	0.437446	0.627	0.417	5.0033e-101	0	Sntb2
3.42654e-105	0.375962	0.784	0.588	6.73178e-101	0	Fryl
9.8607e-105	0.393047	0.6	0.393	1.93723e-100	0	Faah
1.64797e-104	0.413102	0.708	0.505	3.23761e-100	0	Rnf165
2.14961e-104	0.309324	0.989	0.914	4.22312e-100	0	Ptprn2
7.27741e-104	0.396895	0.743	0.54	1.42972e-99	0	Gm1976
2.43031e-103	0.300606	0.466	0.261	4.77459e-99	0	Gm4876
4.38713e-102	0.339957	0.507	0.301	8.61895e-98	0	Nptxr
2.01699e-101	0.31231	0.961	0.866	3.96257e-97	0	Tjp1
2.21438e-101	0.389859	0.637	0.425	4.35038e-97	0	Lzts1
3.73869e-101	0.284578	0.261	0.112	7.34504e-97	0	Gm12216
1.1299e-100	0.284396	0.982	0.88	2.2198e-96	0	Gpc6
1.27069e-100	0.410064	0.655	0.451	2.4964e-96	0	Zfp697
1.38324e-100	0.360654	0.928	0.816	2.71752e-96	0	Dok6
6.77924e-99	0.323287	0.456	0.259	1.33185e-94	0	Pdgfc
9.93292e-99	0.336377	0.551	0.336	1.95142e-94	0	Stxbp6
2.32928e-98	0.336665	0.512	0.32	4.57611e-94	0	Kcnk9
3.44748e-98	0.381597	0.794	0.6	6.77292e-94	0	Susd4
9.55461e-98	0.349274	0.384	0.207	1.8771e-93	0	Arhgap33
3.9029e-97	0.288545	0.281	0.129	7.66764e-93	0	Ppp1r1a
1.04006e-96	0.345741	0.926	0.779	2.04331e-92	0	Khdrbs2
1.84658e-96	0.373199	0.719	0.516	3.62779e-92	0	Nova2
1.60059e-95	0.370787	0.534	0.338	3.14452e-91	0	Smpd4
1.14542e-94	0.36968	0.703	0.491	2.25029e-90	0	Mkx
4.35637e-94	0.283765	0.32	0.159	8.55853e-90	0	Pea15a
7.02085e-94	0.331199	0.586	0.363	1.37932e-89	0	Pde7b
1.31648e-93	0.389733	0.723	0.525	2.58635e-89	0	Ulk4
1.09593e-92	0.315883	0.455	0.268	2.15306e-88	0	Ppp4r4
5.81448e-92	0.357867	0.656	0.453	1.14231e-87	0	Gm1043
2.92832e-91	0.372327	0.681	0.489	5.75298e-87	0	Taok3
5.49042e-91	0.373228	0.633	0.442	1.07865e-86	0	Arhgef28
1.12088e-90	0.341713	0.581	0.381	2.20208e-86	0	Gm10115
1.78106e-89	0.252333	0.432	0.246	3.49907e-85	0	Tle1
2.63477e-88	0.352419	0.879	0.707	5.17627e-84	0	Cap2
1.09089e-87	0.320132	0.805	0.625	2.14315e-83	0	Cers6
1.68614e-87	0.337965	0.597	0.405	3.31259e-83	0	Ano6
2.65384e-87	0.346157	0.405	0.236	5.21373e-83	0	Gm11613
3.62838e-87	0.351406	0.916	0.775	7.12832e-83	0	Rgs7bp
3.0885e-86	0.358489	0.547	0.361	6.06767e-82	0	Col4a2
4.27717e-86	0.359563	0.397	0.231	8.40293e-82	0	Egln1
7.07205e-86	0.370455	0.594	0.41	1.38937e-81	0	Dmtn
2.0501e-85	0.293558	0.818	0.612	4.02764e-81	0	Unc5d
5.69367e-85	0.344706	0.611	0.423	1.11858e-80	0	Actn4
2.80902e-84	0.343831	0.73	0.528	5.51861e-80	0	Pgbd5
2.0371e-83	0.323517	0.331	0.178	4.00209e-79	0	Wdr66
2.49195e-83	0.358667	0.793	0.584	4.89569e-79	0	Ankrd33b
2.50673e-83	0.316629	0.625	0.432	4.92472e-79	0	Mras
2.91231e-83	0.339777	0.467	0.289	5.72152e-79	0	Ly6h
4.46856e-83	0.371282	0.618	0.433	8.77894e-79	0	Pou2f2
5.37198e-83	0.282962	0.512	0.317	1.05538e-78	0	Gnal
5.43283e-83	0.332076	0.813	0.629	1.06733e-78	0	Ppp2r2c
5.50394e-83	0.335335	0.794	0.588	1.0813e-78	0	Lingo1
8.57413e-83	0.269642	0.632	0.418	1.68447e-78	0	Cux1
1.20009e-82	0.334062	0.877	0.707	2.3577e-78	0	Dapk1
1.33679e-82	0.323713	0.449	0.275	2.62626e-78	0	Kcnj9
1.50091e-81	0.351991	0.863	0.694	2.94868e-77	0	Trank1
1.81159e-81	0.382447	0.573	0.391	3.55905e-77	0	Nsun2
2.60876e-81	0.276279	0.289	0.145	5.12517e-77	0	Nek10
3.07468e-81	0.350762	0.775	0.591	6.04052e-77	0	Unc13a
5.00461e-81	0.348291	0.667	0.491	9.83206e-77	0	Atf6
4.35633e-80	0.330269	0.766	0.577	8.55844e-76	0	Mrtfa
9.98527e-80	0.286621	0.367	0.207	1.96171e-75	0	Sptb
3.04845e-79	0.259016	0.363	0.204	5.98898e-75	0	Serinc5
3.10781e-79	0.302982	0.744	0.545	6.1056e-75	0	Olfm1
7.16377e-79	0.287674	0.342	0.188	1.40739e-74	0	Necab3
2.16608e-78	0.269027	0.308	0.163	4.25547e-74	0	Camkk1
3.21257e-78	0.330401	0.692	0.51	6.31141e-74	0	Slc16a7
3.76035e-78	0.329101	0.933	0.785	7.38759e-74	0	Msra
1.96015e-77	0.341654	0.787	0.604	3.85092e-73	0	Ttll11
1.00564e-76	0.332519	0.719	0.531	1.97569e-72	0	Nol4l
1.03939e-76	0.257041	0.945	0.844	2.04198e-72	0	Atp2b1
1.89339e-76	0.269206	0.491	0.314	3.71975e-72	0	Cyld
3.35707e-76	0.293889	0.893	0.778	6.5953e-72	0	Mbnl2
3.46327e-76	0.310758	0.87	0.701	6.80393e-72	0	Pknox2
1.10195e-75	0.319689	0.597	0.419	2.1649e-71	0	Jakmip1
8.8893e-75	0.30393	0.717	0.553	1.74639e-70	0	Mapk1
1.23291e-74	0.321674	0.402	0.241	2.42217e-70	0	Cdk9
1.27831e-74	0.305988	0.751	0.573	2.51136e-70	0	Rnf169
3.40852e-74	0.273593	0.978	0.864	6.69637e-70	0	Gabbr2
5.00897e-74	0.307689	0.595	0.397	9.84062e-70	0	Vgll4
1.20196e-73	0.263847	0.721	0.532	2.36138e-69	0	Csgalnact1
1.42536e-73	0.31363	0.769	0.599	2.80027e-69	0	Sept(11)
1.5003e-73	0.311325	0.86	0.711	2.94748e-69	0	Atp8a2
1.85495e-73	0.324309	0.848	0.672	3.64423e-69	0	Shank1
4.34929e-73	0.323281	0.307	0.167	8.54461e-69	0	Vwa3a
9.75363e-72	0.279473	0.972	0.875	1.9162e-67	0	Kcnq1ot1
1.26496e-71	0.285312	0.472	0.303	2.48513e-67	0	Sh3pxd2a
1.38522e-71	0.251964	0.554	0.371	2.7214e-67	0	Usp25
3.74678e-71	0.271171	0.431	0.269	7.36092e-67	0	Diaph1
5.88081e-71	0.305833	0.516	0.344	1.15534e-66	0	3110082I17Rik
6.44509e-71	0.261677	0.348	0.196	1.2662e-66	0	Hrh1
8.15645e-71	0.292403	0.582	0.409	1.60242e-66	0	Arf3
1.03834e-70	0.276886	0.919	0.803	2.03993e-66	0	Sptbn1
2.34884e-70	0.278016	0.988	0.935	4.61454e-66	0	Pcdh15
2.46682e-70	0.265437	0.558	0.379	4.84632e-66	0	Mast3
3.63613e-70	0.285731	0.394	0.233	7.14355e-66	0	Cpne9
3.76861e-70	0.307626	0.534	0.367	7.40381e-66	0	Rras2
6.33365e-70	0.316241	0.864	0.695	1.24431e-65	0	Sptbn4
5.1052e-69	0.251873	0.753	0.586	1.00297e-64	0	Sgms1
6.55086e-69	0.296461	0.761	0.594	1.28698e-64	0	Rps6ka3
2.42216e-68	0.292757	0.566	0.396	4.75858e-64	0	Ndrg4
9.02418e-68	0.276624	0.885	0.746	1.77289e-63	0	Pde4dip
1.5687e-67	0.306943	0.729	0.57	3.08186e-63	0	Dcaf6
2.16314e-67	0.292651	0.612	0.438	4.2497e-63	0	Jph1
3.54905e-67	0.30956	0.706	0.523	6.97247e-63	0	Cabp1
1.08902e-66	0.264691	0.457	0.294	2.13949e-62	0	Chst1
1.12032e-66	0.285754	0.49	0.327	2.20098e-62	0	Gramd4
2.30215e-66	0.302466	0.578	0.407	4.5228e-62	0	Crtc1
2.80122e-66	0.280458	0.497	0.331	5.50328e-62	0	Shisa7
6.24814e-66	0.291212	0.469	0.307	1.22751e-61	0	Rtn4r
9.69011e-66	0.288544	0.877	0.693	1.90372e-61	0	Prkag2
1.08909e-65	0.28381	0.471	0.31	2.13963e-61	0	Rab40b
1.75286e-65	0.281398	0.931	0.804	3.44367e-61	0	Scn8a
7.14145e-65	0.2869	0.837	0.654	1.40301e-60	0	Kcnb1
2.87494e-64	0.30005	0.73	0.561	5.64811e-60	0	Myh10
5.29282e-64	0.271624	0.812	0.642	1.03983e-59	0	Epb41l3
7.26134e-64	0.305914	0.563	0.398	1.42656e-59	0	Sgsm2
7.58408e-64	0.276884	0.629	0.462	1.48997e-59	0	Abhd2
1.63021e-63	0.286011	0.868	0.726	3.20271e-59	0	Sptan1
2.49368e-63	0.29062	0.584	0.418	4.89909e-59	0	Ccdc30
2.72456e-63	0.30727	0.746	0.564	5.35268e-59	0	Sphkap
1.34474e-62	0.296477	0.672	0.492	2.64187e-58	0	Sgsm1
6.5336e-62	0.258435	0.628	0.464	1.28359e-57	0	Hace1
1.56549e-61	0.251706	0.953	0.835	3.07555e-57	0	Aff3
3.58899e-61	0.277744	0.876	0.707	7.05093e-57	0	Cacna1b
7.9409e-61	0.271041	0.434	0.283	1.56007e-56	0	Icam5
1.13879e-60	0.254523	0.767	0.583	2.23727e-56	0	Sergef
8.03947e-60	0.251476	0.454	0.302	1.57943e-55	0	Rapgefl1
1.35247e-59	0.27759	0.663	0.499	2.65706e-55	0	Arhgef7
3.48407e-59	0.298935	0.561	0.401	6.84481e-55	0	Wscd2
1.37956e-58	0.258982	0.497	0.338	2.71029e-54	0	Mblac2
2.97542e-57	0.288955	0.487	0.339	5.84552e-53	0	Syngap1
4.71322e-57	0.256332	0.53	0.371	9.2596e-53	0	Tiam2
7.66766e-57	0.294224	0.531	0.381	1.50639e-52	0	Arntl
1.34939e-56	0.254003	0.429	0.28	2.65101e-52	0	Inka2
2.07327e-56	0.26137	0.804	0.618	4.07314e-52	0	Brinp2
9.7102e-56	0.263538	0.709	0.544	1.90767e-51	0	Dlg4
1.56495e-54	0.253634	0.828	0.677	3.0745e-50	0	Cyfip2
1.57887e-54	0.27306	0.829	0.662	3.10185e-50	0	Adgrb1
1.23434e-53	0.255902	0.932	0.772	2.42499e-49	0	Pacsin1
1.37331e-53	0.252634	0.627	0.471	2.698e-49	0	Wasf1
3.87071e-53	0.25929	0.836	0.683	7.60441e-49	0	Mtus2
4.4398e-53	0.273003	0.786	0.607	8.72243e-49	0	Rtl4
4.63516e-53	0.257171	0.659	0.499	9.10623e-49	0	Slco3a1
8.58726e-53	0.25216	0.486	0.332	1.68705e-48	0	Tmem191c
1.09568e-52	0.278359	0.84	0.688	2.15257e-48	0	Wdr17
7.57697e-52	0.273989	0.682	0.524	1.48857e-47	0	Sptbn2
1.20692e-51	0.252255	0.545	0.392	2.37112e-47	0	Neurl1a
1.71267e-51	0.261012	0.811	0.654	3.36472e-47	0	Dnm1
2.34057e-50	0.259124	0.488	0.348	4.59827e-46	0	C230057M02Rik
3.86777e-50	0.253229	0.511	0.367	7.59862e-46	0	Dbn1
8.11886e-48	0.253622	0.478	0.341	1.59503e-43	0	Speg
5.12257e-47	0.2567	0.867	0.704	1.00638e-42	0	Bsn
5.97415e-38	0.423584	0.749	0.632	1.17368e-33	0	Sorcs3
1.26619e-24	0.255047	0.677	0.584	2.48756e-20	0	Cep112
0	3.25837	0.998	0.526	0	1	Hs3st4
0	2.10703	0.982	0.563	0	1	Zfpm2
0	2.08018	0.863	0.233	0	1	Thsd7b
0	1.94976	0.881	0.214	0	1	Foxp2
0	1.89069	0.991	0.474	0	1	Grik3
0	1.7816	0.937	0.627	0	1	Sdk1
0	1.74397	0.968	0.496	0	1	Sdk2
0	1.67324	0.975	0.679	0	1	Garnl3
0	1.51087	0.982	0.785	0	1	Mctp1
0	1.49664	0.862	0.403	0	1	Cntnap4
0	1.4685	0.902	0.428	0	1	Htr1f
0	1.46522	0.993	0.895	0	1	Mgat4c
0	1.45703	0.986	0.792	0	1	Pdzrn4
0	1.43683	0.637	0.045	0	1	Syt6
0	1.41158	0.477	0.051	0	1	Cpa6
0	1.39904	0.976	0.765	0	1	Cdh18
0	1.39394	0.842	0.454	0	1	Tmem178
0	1.39063	0.888	0.451	0	1	Igsf21
0	1.3501	0.904	0.543	0	1	Slc35f3
0	1.31973	0.884	0.495	0	1	Hs3st2
0	1.29542	0.583	0.142	0	1	Sulf1
0	1.27991	0.772	0.272	0	1	Tle4
0	1.26923	0.993	0.939	0	1	Frmpd4
0	1.20346	0.913	0.52	0	1	Dlc1
0	1.20082	0.61	0.122	0	1	Sema5a
0	1.17218	0.736	0.328	0	1	Spon1
0	1.1692	0.97	0.778	0	1	Nos1ap
0	1.16743	0.603	0.176	0	1	Trabd2b
0	1.12674	0.742	0.306	0	1	Nrp1
0	1.12417	0.431	0.071	0	1	Col23a1
0	1.11711	0.505	0.046	0	1	Col5a1
0	1.11589	0.553	0.104	0	1	Sema5b
0	1.09644	0.938	0.694	0	1	Gas7
0	1.08552	0.808	0.448	0	1	Plcb4
0	1.06679	0.546	0.077	0	1	Arhgap25
0	1.05315	1	1	0	1	Dpp10
0	1.04972	1	0.956	0	1	Etl4
0	1.04683	0.988	0.853	0	1	Khdrbs3
0	1.0387	0.957	0.71	0	1	A830018L16Rik
0	1.02531	0.834	0.344	0	1	Bcl11b
0	1.01288	0.99	0.85	0	1	Csmd2
0	1.00615	0.918	0.642	0	1	Me3
0	0.998114	0.57	0.129	0	1	Rai14
0	0.985655	0.929	0.67	0	1	Sema6d
0	0.980571	0.983	0.831	0	1	Grm8
0	0.956166	0.487	0.076	0	1	Col12a1
0	0.948472	1	0.998	0	1	Pcdh9
0	0.936725	0.963	0.832	0	1	Mast4
0	0.935548	1	0.991	0	1	Lrp1b
0	0.918286	0.987	0.873	0	1	Pde1a
0	0.905119	0.507	0.144	0	1	Col6a1
0	0.856204	0.989	0.85	0	1	Prickle1
0	0.830538	0.999	0.971	0	1	Pde4d
0	0.787671	0.999	0.989	0	1	Fam155a
0	0.772323	0.992	0.943	0	1	Pbx1
0	0.750409	1	0.983	0	1	Asic2
0	0.617134	0.999	0.988	0	1	Mdga2
0	0.598526	0.333	0.059	0	1	Serinc2
1.63597e-301	0.831236	0.841	0.456	3.21402e-297	1	Ano4
3.2457e-295	0.787102	0.972	0.837	6.3765e-291	1	Mmp16
3.63341e-289	0.828263	0.958	0.802	7.1382e-285	1	Slc35f1
2.32041e-288	0.914386	0.776	0.4	4.55867e-284	1	Slit1
4.5516e-288	0.910264	0.851	0.507	8.94208e-284	1	Esrrg
2.02937e-287	0.507243	0.308	0.057	3.98689e-283	1	Rnf152
9.65506e-286	0.712102	0.989	0.868	1.89683e-281	1	Spock1
3.70534e-283	0.622296	0.989	0.945	7.27951e-279	1	Nav2
5.70769e-283	0.681347	0.385	0.095	1.12133e-278	1	Ptk7
3.80207e-281	0.493987	0.295	0.054	7.46955e-277	1	Rell1
3.13653e-277	0.520294	1	0.997	6.16203e-273	1	Nkain2
1.47678e-274	0.596489	0.349	0.08	2.90129e-270	1	Ftl1-ps1
1.91067e-269	0.628945	0.992	0.923	3.75369e-265	1	Prkce
3.60177e-268	0.798237	0.935	0.705	7.07604e-264	1	Tenm1
1.15263e-267	0.836376	0.943	0.787	2.26445e-263	1	Fut9
1.4218e-257	0.724558	0.466	0.15	2.79326e-253	1	Gdpd5
2.3195e-255	0.750533	0.571	0.226	4.5569e-251	1	Ndst1
1.57596e-252	0.786577	0.63	0.274	3.09613e-248	1	Plekha7
9.00209e-250	0.789165	0.964	0.816	1.76855e-245	1	Chsy3
1.02829e-245	0.77713	0.588	0.249	2.02018e-241	1	Ipcef1
6.24744e-244	0.853113	0.945	0.768	1.22737e-239	1	Clstn2
1.1244e-239	0.417685	1	1	2.20899e-235	1	Ptprd
2.10017e-239	0.672888	0.824	0.478	4.12599e-235	1	Nfia
2.11876e-239	0.795932	0.873	0.649	4.16251e-235	1	Plxna2
6.65364e-238	0.841177	0.813	0.493	1.30717e-233	1	Rph3a
2.03045e-237	0.417651	0.268	0.052	3.98902e-233	1	Spsb1
4.8664e-236	0.552592	0.998	0.954	9.56052e-232	1	Arpp21
5.16177e-235	0.815514	0.92	0.65	1.01408e-230	1	Grik4
1.82015e-234	0.816364	0.741	0.38	3.57587e-230	1	Galnt9
3.00045e-233	0.818	0.638	0.297	5.89468e-229	1	Adgra1
5.93573e-233	0.690007	0.541	0.209	1.16613e-228	1	A330102I10Rik
2.92789e-232	0.61727	0.96	0.764	5.75214e-228	1	Slc24a2
7.04858e-231	0.719237	0.924	0.719	1.38476e-226	1	Nfib
5.59968e-228	0.659528	1	0.999	1.10011e-223	1	Rbfox1
1.39501e-226	0.773362	0.758	0.387	2.74064e-222	1	Gsg1l
3.76126e-226	0.765069	0.628	0.286	7.38938e-222	1	Epb41
2.86317e-224	0.710993	0.978	0.899	5.62498e-220	1	Gm26871
5.73929e-221	0.839959	0.948	0.832	1.12754e-216	1	Dcc
1.80124e-219	0.888158	0.91	0.678	3.53871e-215	1	Ryr3
2.92382e-212	0.561089	0.357	0.103	5.74413e-208	1	Pcp4
8.88575e-212	0.638961	0.976	0.881	1.7457e-207	1	Ext1
1.60137e-210	0.366133	1	1	3.14605e-206	1	Nrxn3
2.03196e-210	0.628305	0.961	0.817	3.99199e-206	1	Ptk2
9.49466e-208	0.76411	0.825	0.553	1.86532e-203	1	Adcy1
3.17413e-206	0.787253	0.804	0.532	6.23589e-202	1	Smurf1
6.28323e-205	0.600442	0.969	0.841	1.2344e-200	1	Cacna1d
6.23971e-204	0.657154	0.45	0.165	1.22585e-199	1	Slc16a10
3.43174e-202	0.609168	0.951	0.82	6.742e-198	1	Stxbp5l
9.36979e-202	0.787132	0.877	0.662	1.84079e-197	1	Slc35f4
3.79295e-201	0.731782	0.891	0.663	7.45163e-197	1	Ano3
4.96166e-199	0.56322	0.381	0.122	9.74768e-195	1	Adora1
2.60754e-196	0.459596	0.28	0.069	5.12277e-192	1	Glra2
4.5363e-193	0.681222	0.588	0.269	8.91201e-189	1	Gng12
1.28209e-192	0.652806	0.578	0.275	2.5188e-188	1	Vxn
1.68255e-190	0.727842	0.746	0.465	3.30554e-186	1	Sel1l3
3.79646e-187	0.669776	0.591	0.28	7.45853e-183	1	Sez6
7.51787e-186	0.323459	1	1	1.47696e-181	1	Dlg2
3.28339e-185	0.739666	0.835	0.564	6.45056e-181	1	Kcnip3
2.13135e-181	0.55003	0.987	0.879	4.18725e-177	1	Ahi1
2.33812e-179	0.515558	0.985	0.902	4.59347e-175	1	Myt1l
3.37065e-177	0.622141	0.964	0.809	6.62198e-173	1	Ncald
6.2357e-176	0.536921	0.367	0.124	1.22507e-171	1	Limk1
9.1915e-175	0.588222	0.913	0.634	1.80576e-170	1	Dscaml1
7.01163e-174	0.604482	0.845	0.591	1.3775e-169	1	Foxn3
1.20759e-171	0.647211	0.866	0.629	2.37243e-167	1	Reep1
1.37752e-168	0.389648	1	0.993	2.70627e-164	1	Phactr1
1.65239e-168	0.535205	0.98	0.906	3.24628e-164	1	Slc8a1
1.70429e-168	0.576359	0.933	0.757	3.34826e-164	1	Sh3rf3
3.01047e-165	0.540866	0.859	0.641	5.91437e-161	1	Agap1
1.77923e-153	0.646176	0.755	0.514	3.49548e-149	1	Lpgat1
2.47177e-152	0.599435	0.909	0.765	4.85603e-148	1	Cdh11
1.35675e-151	0.432664	0.388	0.142	2.66547e-147	1	Pde9a
3.65208e-148	0.557816	0.988	0.832	7.17488e-144	1	Rbfox3
4.50199e-148	0.530529	0.876	0.677	8.8446e-144	1	Dnm3
1.03745e-147	0.294253	1	1	2.03817e-143	1	Csmd1
2.30084e-147	0.50872	0.678	0.368	4.52023e-143	1	Cadps2
4.06807e-147	0.413775	0.991	0.949	7.99213e-143	1	Rims1
8.11101e-146	0.44203	0.351	0.127	1.59349e-141	1	Crym
3.1872e-145	0.559175	0.937	0.787	6.26158e-141	1	Rapgef4
8.306e-145	0.444004	0.997	0.961	1.6318e-140	1	Ralyl
1.02412e-144	0.647862	0.667	0.396	2.01199e-140	1	Zmiz1os1
2.12393e-143	0.549184	0.915	0.725	4.17267e-139	1	Sox5
3.72062e-140	0.530682	0.938	0.794	7.30952e-136	1	Pak7
5.22825e-139	0.371606	0.31	0.104	1.02714e-134	1	Rgs9
1.02374e-138	0.61092	0.822	0.593	2.01124e-134	1	Klhl3
1.85243e-138	0.454322	0.931	0.768	3.63929e-134	1	Xylt1
5.00495e-138	0.545797	0.922	0.719	9.83272e-134	1	Srrm4
7.388e-138	0.553945	0.744	0.47	1.45145e-133	1	Ephb1
8.48431e-137	0.310375	0.736	0.416	1.66683e-132	1	Pitpnc1
4.26848e-136	0.548649	0.706	0.418	8.38585e-132	1	Ksr1
1.7397e-135	0.591971	0.831	0.568	3.41782e-131	1	Pde4a
8.38382e-133	0.517228	0.289	0.099	1.64709e-128	1	Teddm2
1.87761e-131	0.292604	0.998	0.993	3.68875e-127	1	Ank2
1.47912e-130	0.504854	0.548	0.277	2.90587e-126	1	Olfm3
2.66303e-129	0.472514	0.41	0.174	5.23179e-125	1	Ptpru
2.17148e-128	0.340935	0.999	0.978	4.26609e-124	1	Kcnma1
2.39245e-128	0.547992	0.859	0.673	4.70021e-124	1	Cdh2
3.91367e-128	0.536373	0.908	0.743	7.6888e-124	1	Dtnb
7.20653e-128	0.442726	0.947	0.839	1.4158e-123	1	Mir100hg
8.9727e-128	0.492192	0.968	0.841	1.76278e-123	1	Gpr158
1.04599e-127	0.564774	0.945	0.855	2.05495e-123	1	Grid1
2.85993e-124	0.383961	0.975	0.913	5.61863e-120	1	Tanc2
4.12188e-123	0.492021	0.918	0.765	8.09784e-119	1	Itpr1
1.15634e-121	0.564954	0.615	0.361	2.27174e-117	1	Sgk1
7.95541e-120	0.547388	0.914	0.762	1.56292e-115	1	Lrrtm3
1.05136e-119	0.561747	0.675	0.428	2.06551e-115	1	Nhsl2
1.18663e-118	0.531315	0.542	0.295	2.33125e-114	1	Hs6st2
2.03225e-117	0.60124	0.61	0.352	3.99256e-113	1	Hs3st5
2.45705e-117	0.383013	0.994	0.929	4.82713e-113	1	Ryr2
1.04125e-114	0.50056	0.904	0.703	2.04563e-110	1	Prkag2
2.7415e-114	0.384899	0.374	0.159	5.38596e-110	1	Abcc4
4.93471e-113	0.254346	1	1	9.69472e-109	1	Nrg3
2.90487e-112	0.45296	0.996	0.972	5.70691e-108	1	Sgcz
4.09297e-112	0.591045	0.847	0.661	8.04104e-108	1	Gse1
2.72039e-111	0.446723	0.971	0.875	5.34449e-107	1	Atrnl1
4.14368e-111	0.504575	0.866	0.686	8.14067e-107	1	Adcy9
6.01758e-111	0.410643	0.99	0.937	1.18221e-106	1	Large1
4.91883e-110	0.328456	0.275	0.099	9.66354e-106	1	Nptx1
5.96689e-110	0.485428	0.891	0.677	1.17226e-105	1	Lrfn2
3.47933e-109	0.409735	0.977	0.855	6.83548e-105	1	Cacna1e
8.59022e-109	0.521443	0.833	0.668	1.68763e-104	1	Plcl2
1.92288e-108	0.437188	0.935	0.825	3.77768e-104	1	Arhgap26
2.96757e-108	0.519076	0.565	0.332	5.8301e-104	1	Usp46
6.19683e-108	0.492014	0.449	0.227	1.21743e-103	1	Gm48957
1.64142e-106	0.441968	0.962	0.842	3.22474e-102	1	Aff3
1.15122e-105	0.486585	0.692	0.465	2.2617e-101	1	Osbpl9
1.48148e-105	0.521856	0.587	0.351	2.91052e-101	1	2900026A02Rik
5.21064e-105	0.323441	0.996	0.963	1.02368e-100	1	Ank3
1.278e-104	0.448635	0.347	0.149	2.51075e-100	1	Atp8b1
2.53719e-104	0.445938	0.34	0.148	4.98456e-100	1	Fam163b
3.49907e-104	0.473937	0.917	0.78	6.87427e-100	1	Sh3gl2
6.17639e-103	0.347093	0.997	0.977	1.21341e-98	1	Kcnh7
1.4839e-102	0.430522	0.964	0.834	2.91528e-98	1	Atp2b2
2.40381e-102	0.499976	0.749	0.538	4.72253e-98	1	Inpp4a
5.71006e-102	0.364997	0.29	0.112	1.1218e-97	1	Flna
9.98844e-102	0.27193	0.998	0.99	1.96233e-97	1	Ctnnd2
2.57248e-101	0.535481	0.425	0.208	5.0539e-97	1	Plcxd3
2.10579e-100	0.351947	0.312	0.126	4.13703e-96	1	Adamts16
1.76523e-98	0.486422	0.883	0.718	3.46796e-94	1	Dapk1
1.24548e-96	0.364501	0.277	0.108	2.44687e-92	1	St3gal1
9.32588e-96	0.433369	0.541	0.314	1.83216e-91	1	Sept(3)
1.13426e-95	0.458635	0.747	0.551	2.22837e-91	1	Carmil1
5.21344e-95	0.398588	0.891	0.734	1.02423e-90	1	Igf1r
1.44934e-94	0.49945	0.763	0.57	2.84737e-90	1	Arhgap44
1.96708e-93	0.462522	0.559	0.334	3.86452e-89	1	Kcnt1
6.2224e-93	0.324029	0.259	0.098	1.22245e-88	1	Plxdc1
3.30349e-92	0.48385	0.734	0.503	6.49003e-88	1	Dkk3
5.45055e-92	0.447351	0.742	0.531	1.07081e-87	1	Bmerb1
1.6464e-91	0.439286	0.933	0.761	3.23452e-87	1	Rasgef1b
9.66663e-91	0.479307	0.779	0.575	1.89911e-86	1	Baiap2
1.03413e-90	0.399371	0.691	0.457	2.03165e-86	1	Zfp804a
1.87142e-90	0.283464	0.99	0.955	3.6766e-86	1	Nbea
3.79243e-90	0.377765	0.978	0.891	7.45062e-86	1	Otud7a
1.28708e-88	0.30578	0.966	0.899	2.52859e-84	1	B3galt1
1.34742e-88	0.420237	0.468	0.255	2.64714e-84	1	Arhgef3
2.63448e-88	0.475493	0.566	0.353	5.1757e-84	1	Rasal1
3.42923e-88	0.36611	0.989	0.928	6.73706e-84	1	Gabrg3
3.92249e-88	0.517511	0.599	0.387	7.70613e-84	1	Ephb2
5.77751e-87	0.313775	0.996	0.98	1.13505e-82	1	Dmd
1.02464e-85	0.396021	0.347	0.166	2.01302e-81	1	Diras2
3.79126e-85	0.348485	0.964	0.893	7.44831e-81	1	Dst
4.60721e-85	0.478451	0.499	0.295	9.05132e-81	1	Pxdn
2.25505e-83	0.451543	0.651	0.441	4.43027e-79	1	St3gal5
5.10932e-83	0.413423	0.365	0.182	1.00378e-78	1	Neurod2
1.3784e-82	0.431096	0.612	0.39	2.708e-78	1	Fmn1
1.4787e-82	0.431762	0.472	0.27	2.90505e-78	1	Mmp17
2.25911e-82	0.352899	0.295	0.131	4.43825e-78	1	Shisal1
1.6306e-80	0.439732	0.531	0.334	3.20347e-76	1	Nck2
3.61726e-80	0.276233	0.982	0.934	7.10647e-76	1	Gabrb1
1.11306e-79	0.368522	0.307	0.14	2.18672e-75	1	Fxyd6
1.59626e-79	0.385324	0.935	0.789	3.13601e-75	1	A330076H08Rik
2.3598e-79	0.322296	0.876	0.724	4.63606e-75	1	Nfasc
2.58015e-79	0.460861	0.532	0.335	5.06897e-75	1	Dzip1
8.76678e-79	0.46748	0.817	0.642	1.72232e-74	1	Grik5
2.47187e-78	0.382646	0.478	0.277	4.85623e-74	1	Retreg1
1.05659e-77	0.307024	0.326	0.153	2.07578e-73	1	Efhd2
4.10891e-77	0.376379	0.86	0.719	8.07236e-73	1	Fmnl2
5.76702e-77	0.43634	0.513	0.32	1.13299e-72	1	Gtf3c1
6.60458e-77	0.329162	0.972	0.873	1.29754e-72	1	Gabbr2
1.30992e-76	0.276579	0.962	0.848	2.57347e-72	1	Dscam
9.88493e-76	0.425153	0.765	0.591	1.94199e-71	1	Rap1gds1
3.04158e-74	0.380164	0.934	0.8	5.97549e-70	1	Fam189a1
4.12752e-74	0.394534	0.855	0.689	8.10892e-70	1	Srcin1
5.45394e-74	0.429375	0.352	0.173	1.07148e-69	1	Kctd8
1.16345e-73	0.400744	0.782	0.614	2.28572e-69	1	Stxbp5
6.4622e-73	0.361266	0.669	0.452	1.26956e-68	1	Zmiz1
8.08206e-73	0.323134	0.282	0.128	1.5878e-68	1	Fstl1
1.55352e-72	0.400652	0.88	0.719	3.05204e-68	1	Syt16
1.03578e-71	0.315863	0.97	0.909	2.03489e-67	1	Rims2
5.09279e-71	0.28809	0.989	0.95	1.00053e-66	1	Ccser1
6.13829e-71	0.411545	0.572	0.378	1.20593e-66	1	St6gal2
7.20565e-71	0.455286	0.676	0.48	1.41562e-66	1	Matk
8.14042e-71	0.415704	0.552	0.363	1.59927e-66	1	Clvs2
8.40068e-71	0.398861	0.702	0.503	1.6504e-66	1	Igsf9b
1.418e-70	0.329499	0.473	0.267	2.7858e-66	1	Adra1a
4.05473e-70	0.340017	0.946	0.842	7.96592e-66	1	Map1b
2.85786e-69	0.385165	0.85	0.674	5.61454e-65	1	Galnt18
2.96034e-69	0.377682	0.374	0.204	5.81588e-65	1	Ube2ql1
3.27833e-69	0.480812	0.849	0.703	6.4406e-65	1	Kcnj6
8.65736e-69	0.292896	0.305	0.144	1.70082e-64	1	Dpysl5
5.10259e-68	0.48269	0.59	0.402	1.00245e-63	1	Inpp4b
5.14902e-67	0.388253	0.804	0.645	1.01158e-62	1	Neto1
3.96109e-66	0.310967	0.262	0.12	7.78195e-62	1	Kcnk3
7.81129e-66	0.360385	0.386	0.217	1.53461e-61	1	Tnfrsf21
1.23906e-65	0.322931	0.869	0.735	2.43426e-61	1	Slc4a10
1.4297e-65	0.252076	1	0.981	2.80878e-61	1	Kalrn
5.28752e-65	0.400823	0.521	0.339	1.03879e-60	1	Jam3
6.83985e-65	0.342966	0.486	0.301	1.34376e-60	1	Pik3r3
1.28474e-64	0.367945	0.496	0.31	2.52401e-60	1	B3gat1
1.06243e-62	0.417977	0.432	0.261	2.08724e-58	1	Gabra5
2.03929e-62	0.377196	0.674	0.504	4.00639e-58	1	St7
4.07269e-62	0.406357	0.643	0.468	8.0012e-58	1	Madd
6.21942e-62	0.33136	0.914	0.786	1.22187e-57	1	Dync1i1
3.69119e-61	0.302914	0.975	0.906	7.25171e-57	1	Mycbp2
5.74741e-61	0.348526	0.48	0.304	1.12914e-56	1	Stim2
1.94658e-60	0.378226	0.634	0.455	3.82424e-56	1	Arhgef28
2.31924e-60	0.388789	0.849	0.685	4.55637e-56	1	Rnf150
6.19655e-60	0.358487	0.704	0.528	1.21737e-55	1	Runx1t1
6.98931e-60	0.315477	0.933	0.817	1.37312e-55	1	Iqsec1
1.1971e-59	0.350271	0.792	0.621	2.35183e-55	1	Pfkp
1.6316e-59	0.292389	0.923	0.811	3.20544e-55	1	Ptprg
6.99063e-59	0.319848	0.554	0.37	1.37338e-54	1	Dennd1b
9.99981e-59	0.357494	0.854	0.69	1.96456e-54	1	Srrm3
1.14999e-58	0.341487	0.834	0.694	2.25927e-54	1	Fam168a
5.87088e-58	0.288924	0.315	0.165	1.15339e-53	1	Susd1
5.88792e-58	0.349111	0.404	0.239	1.15674e-53	1	Sema4a
1.39298e-57	0.355199	0.561	0.386	2.73664e-53	1	Ngef
2.53487e-57	0.285192	0.985	0.905	4.98e-53	1	Celf4
6.71584e-57	0.275255	0.451	0.276	1.31939e-52	1	Bcl2
1.16382e-56	0.305156	0.336	0.183	2.28644e-52	1	Lmo3
2.04371e-56	0.316165	0.942	0.81	4.01508e-52	1	Sv2b
2.45979e-54	0.318992	0.333	0.182	4.8325e-50	1	Zbtb7c
3.22773e-54	0.361811	0.748	0.588	6.3412e-50	1	Mpped1
4.1767e-54	0.305141	0.485	0.312	8.20555e-50	1	Sgk3
4.25745e-54	0.360863	0.502	0.336	8.36418e-50	1	Stk32c
1.02185e-53	0.323801	0.782	0.578	2.00752e-49	1	Cep112
1.21623e-53	0.318861	0.67	0.499	2.3894e-49	1	Arap2
3.2924e-53	0.322137	0.347	0.198	6.46826e-49	1	Necab3
3.69153e-53	0.36666	0.733	0.573	7.25239e-49	1	Mcf2l
5.11964e-53	0.312029	0.476	0.296	1.0058e-48	1	Cplx2
7.19681e-53	0.260498	0.973	0.909	1.41389e-48	1	A230057D06Rik
1.55556e-52	0.330837	0.479	0.312	3.05606e-48	1	Rnf180
3.68051e-52	0.319454	0.521	0.35	7.23073e-48	1	Dip2a
4.67492e-52	0.384841	0.606	0.447	9.18436e-48	1	Efr3a
4.83335e-52	0.324864	0.786	0.647	9.4956e-48	1	Afdn
8.52907e-52	0.334199	0.644	0.477	1.67562e-47	1	Bbs9
1.05726e-51	0.339098	0.941	0.867	2.07709e-47	1	Egfem1
1.41468e-51	0.276768	0.534	0.346	2.77928e-47	1	Sulf2
1.76906e-51	0.263774	0.298	0.159	3.47549e-47	1	Ogfrl1
2.42811e-51	0.344859	0.908	0.775	4.77027e-47	1	Tmem132d
9.83654e-51	0.261701	0.449	0.279	1.93249e-46	1	Wasf3
1.67377e-50	0.346095	0.611	0.437	3.28828e-46	1	Atp2b4
2.60466e-50	0.362734	0.656	0.489	5.11712e-46	1	Gm28905
4.87316e-50	0.339178	0.59	0.41	9.57381e-46	1	Tmem117
8.4465e-50	0.303968	0.496	0.325	1.6594e-45	1	Gtf2ird1
1.10539e-49	0.316938	0.541	0.376	2.17164e-45	1	Tmem63c
1.85639e-49	0.357671	0.6	0.436	3.64707e-45	1	Dagla
5.13181e-49	0.277001	0.943	0.868	1.0082e-44	1	Foxp1
5.50948e-49	0.378816	0.583	0.413	1.08239e-44	1	Iqgap2
6.21137e-49	0.294037	0.838	0.663	1.22028e-44	1	Bcl11a
1.16587e-48	0.277389	0.944	0.851	2.29047e-44	1	Atp2b1
2.62701e-48	0.339613	0.849	0.706	5.16103e-44	1	5730522E02Rik
4.46991e-48	0.319876	0.739	0.576	8.78159e-44	1	Kcnq2
4.8491e-48	0.286735	0.657	0.474	9.52654e-44	1	Slc7a14
5.30662e-48	0.299028	0.911	0.774	1.04254e-43	1	Grin1
1.19724e-47	0.260691	0.514	0.33	2.3521e-43	1	Gfra2
2.10958e-47	0.315199	0.865	0.719	4.14449e-43	1	Phf24
5.18433e-47	0.285046	0.87	0.703	1.01851e-42	1	Tox
5.23722e-47	0.2972	0.794	0.64	1.0289e-42	1	Epb41l1
2.21469e-46	0.327973	0.648	0.486	4.35098e-42	1	Plekhg5
1.081e-45	0.275865	0.323	0.187	2.12373e-41	1	Rps6kl1
1.24412e-45	0.325138	0.747	0.615	2.44419e-41	1	Eml5
1.40895e-45	0.32586	0.648	0.485	2.76803e-41	1	Slc8a2
1.52562e-45	0.283114	0.978	0.913	2.99723e-41	1	Prkcb
1.70048e-45	0.318447	0.549	0.391	3.34076e-41	1	Ap2a2
1.65673e-44	0.315865	0.839	0.71	3.25481e-40	1	Nalcn
3.72033e-44	0.311081	0.704	0.536	7.30897e-40	1	Cabp1
7.41552e-44	0.308061	0.389	0.251	1.45685e-39	1	Mfsd4a
7.92743e-44	0.287546	0.685	0.535	1.55742e-39	1	Hdac4
8.8577e-44	0.313212	0.54	0.385	1.74018e-39	1	Rasgrp1
1.77922e-43	0.284984	0.735	0.583	3.49546e-39	1	Ncoa7
2.54425e-43	0.308921	0.781	0.632	4.99843e-39	1	Osbpl10
2.68058e-43	0.324274	0.851	0.735	5.26627e-39	1	Zmynd8
3.84676e-43	0.288522	0.481	0.33	7.55735e-39	1	Tbc1d24
4.85816e-43	0.312158	0.736	0.6	9.54434e-39	1	Mast2
5.93595e-43	0.27482	0.698	0.535	1.16618e-38	1	Usp29
1.49983e-42	0.305593	0.88	0.737	2.94656e-38	1	Dlgap4
2.11773e-42	0.293504	0.714	0.547	4.16049e-38	1	Chd5
3.7599e-42	0.269287	0.4	0.258	7.38671e-38	1	Dixdc1
1.01368e-41	0.273093	0.313	0.185	1.99148e-37	1	E230016M11Rik
1.40129e-41	0.293004	0.73	0.576	2.75297e-37	1	Elmod1
1.99794e-41	0.298052	0.646	0.486	3.92515e-37	1	Chd3
7.76318e-41	0.275078	0.893	0.785	1.52515e-36	1	Btbd9
9.37098e-41	0.290032	0.762	0.619	1.84102e-36	1	Ppp2r5c
2.80041e-40	0.279695	0.91	0.793	5.50169e-36	1	Dnmt3a
4.62695e-40	0.294042	0.651	0.505	9.0901e-36	1	Epha7
7.85385e-40	0.292977	0.682	0.53	1.54297e-35	1	Celf5
8.42878e-40	0.354492	0.771	0.649	1.65592e-35	1	Flrt2
8.74595e-40	0.285313	0.715	0.568	1.71823e-35	1	Snph
1.82811e-39	0.30527	0.61	0.459	3.59151e-35	1	Lrrn2
3.66434e-39	0.30854	0.682	0.535	7.19897e-35	1	Sptbn2
6.16864e-39	0.3073	0.665	0.522	1.21189e-34	1	Asap2
6.29297e-39	0.303028	0.898	0.781	1.23632e-34	1	Ldb2
6.87534e-39	0.287474	0.62	0.465	1.35073e-34	1	Traf3
2.37057e-38	0.278814	0.739	0.613	4.65723e-34	1	Aig1
2.56542e-38	0.31348	0.61	0.464	5.04003e-34	1	Tmtc1
5.06643e-38	0.259115	0.722	0.586	9.95351e-34	1	C2cd5
7.27907e-38	0.274677	0.477	0.337	1.43005e-33	1	D130043K22Rik
2.76048e-37	0.268345	0.772	0.624	5.42325e-33	1	Nfix
3.29845e-37	0.260501	0.684	0.528	6.48013e-33	1	Mtcl1
6.35284e-37	0.288953	0.516	0.375	1.24808e-32	1	Gpr45
6.40454e-37	0.250321	0.525	0.382	1.25824e-32	1	Exoc6
1.71743e-36	0.30503	0.552	0.409	3.37407e-32	1	Gm26691
2.24433e-36	0.256477	0.7	0.56	4.40921e-32	1	Pkd1
4.12086e-36	0.271612	0.906	0.792	8.09584e-32	1	Khdrbs2
7.09347e-36	0.257889	0.552	0.41	1.39358e-31	1	Nr3c1
2.00559e-35	0.278807	0.664	0.516	3.94017e-31	1	5330417C22Rik
2.128e-35	0.262922	0.31	0.192	4.18067e-31	1	Ripor1
2.58551e-35	0.250202	0.939	0.85	5.07949e-31	1	Tnrc6c
5.96096e-35	0.268034	0.769	0.602	1.17109e-30	1	Ankrd33b
7.43368e-35	0.263352	0.543	0.403	1.46042e-30	1	Hivep1
1.54526e-34	0.268467	0.631	0.487	3.03581e-30	1	Rap1gap
1.7658e-34	0.250652	0.477	0.34	3.46908e-30	1	Hnrnpll
2.75806e-34	0.262208	0.82	0.676	5.41849e-30	1	Camk4
3.31176e-34	0.306672	0.37	0.239	6.50627e-30	1	Adamtsl1
6.36384e-34	0.257841	0.729	0.597	1.25024e-29	1	Ctif
7.95644e-34	0.26442	0.493	0.36	1.56312e-29	1	Ankrd27
8.79213e-33	0.287565	0.546	0.407	1.7273e-28	1	Etv5
1.14243e-32	0.251011	0.907	0.787	2.24442e-28	1	Unc80
1.11805e-31	0.259636	0.761	0.621	2.19653e-27	1	Rasgef1a
1.81728e-31	0.253697	0.822	0.699	3.57023e-27	1	Ank
1.01722e-30	0.25567	0.321	0.208	1.99844e-26	1	Scarb1
2.06992e-30	0.265616	0.353	0.237	4.06656e-26	1	Tmem196
1.178e-27	0.254596	0.688	0.565	2.3143e-23	1	1500004A13Rik
1.46472e-24	0.251282	0.701	0.589	2.87759e-20	1	4732471J01Rik
0	1.78984	0.995	0.77	0	2	Zfp804b
0	1.68978	0.973	0.732	0	2	Hs6st3
0	1.40461	0.968	0.601	0	2	Pdzrn3
0	1.37272	0.95	0.543	0	2	Cpne4
0	1.30281	0.999	0.939	0	2	Pcdh15
0	1.25961	0.785	0.292	0	2	Rmst
0	1.21496	0.992	0.832	0	2	Fat3
0	1.14767	0.994	0.887	0	2	Gpc6
0	1.14406	0.945	0.565	0	2	Kcnab1
0	1.133	0.783	0.305	0	2	Gfra2
0	1.12746	1	0.949	0	2	Cntn5
0	1.08349	0.963	0.674	0	2	Efna5
0	1.05818	0.992	0.848	0	2	Smyd3
0	1.03329	0.711	0.211	0	2	Pou6f2
0	1.01695	0.973	0.681	0	2	Fhod3
0	0.958849	0.6	0.117	0	2	Col26a1
0	0.951006	0.663	0.17	0	2	A830036E02Rik
0	0.935378	1	0.998	0	2	Nrg1
0	0.913677	0.79	0.344	0	2	Cnih3
0	0.892519	0.966	0.693	0	2	Galnt17
0	0.84906	0.545	0.127	0	2	BC006965
0	0.827669	0.998	0.925	0	2	Agbl4
0	0.805804	0.999	0.951	0	2	Rora
0	0.803002	0.997	0.91	0	2	Kcnb2
0	0.77563	0.993	0.917	0	2	Kcnq3
0	0.772964	1	1	0	2	Ptprd
0	0.712423	1	0.994	0	2	Lrrc4c
0	0.475783	0.298	0.041	0	2	Hgf
0	0.444079	0.273	0.024	0	2	Scn7a
1.14956e-305	0.953566	0.739	0.299	2.25843e-301	2	Kcnh5
1.55336e-295	1.0203	0.849	0.479	3.05173e-291	2	Gm33228
1.91797e-288	0.744182	0.996	0.929	3.76805e-284	2	Gria4
5.57233e-284	0.938601	0.604	0.217	1.09474e-279	2	Adamtsl1
6.91247e-279	0.679737	0.994	0.902	1.35802e-274	2	Cacnb4
1.14243e-270	0.741283	0.999	0.904	2.24443e-266	2	Celf4
2.50193e-267	0.680077	0.304	0.058	4.91529e-263	2	4930467D21Rik
1.40842e-265	0.757913	0.638	0.244	2.76698e-261	2	Grk5
1.97288e-265	0.793867	0.983	0.783	3.87592e-261	2	Rimbp2
4.86649e-256	0.764213	0.925	0.595	9.5607e-252	2	Il1rapl2
5.71031e-256	0.709551	0.995	0.899	1.12185e-251	2	Tspan5
2.33816e-249	0.876587	0.875	0.533	4.59354e-245	2	Nxpe4
3.11806e-248	0.494625	0.991	0.866	6.12573e-244	2	Galntl6
1.65992e-247	0.819025	0.851	0.449	3.26109e-243	2	Slc24a3
3.67368e-246	0.474281	1	1	7.21731e-242	2	Celf2
7.56926e-246	0.70062	0.52	0.172	1.48706e-241	2	Gm11639
3.08509e-242	0.598568	0.521	0.173	6.06097e-238	2	Crhr1
2.76473e-240	0.574611	0.999	0.965	5.43158e-236	2	Lrfn5
4.41071e-237	0.661766	0.543	0.192	8.66528e-233	2	Herc6
1.38092e-236	0.443521	0.34	0.078	2.71295e-232	2	Plxnd1
3.18767e-233	0.799387	0.856	0.502	6.26249e-229	2	Lcorl
5.15971e-231	0.468291	0.999	0.978	1.01368e-226	2	Fgf12
3.43124e-227	0.654856	0.988	0.841	6.74102e-223	2	Gpr158
6.19921e-227	0.715776	0.808	0.413	1.2179e-222	2	Necab1
4.79612e-218	0.668242	0.978	0.798	9.42245e-214	2	Fam189a1
1.49419e-208	0.683077	0.65	0.283	2.93549e-204	2	Sept(9)
8.83437e-207	0.490274	1	1	1.7356e-202	2	Kcnip4
6.7969e-203	0.753783	0.782	0.414	1.33532e-198	2	Lhfp
2.55045e-202	0.784738	0.712	0.345	5.01062e-198	2	Hs3st5
8.93249e-201	0.584655	0.454	0.152	1.75488e-196	2	Gm15398
7.49094e-194	0.495185	0.999	0.954	1.47167e-189	2	Arpp21
2.98885e-193	0.666234	0.961	0.798	5.87189e-189	2	Nol4
2.79267e-191	0.596748	0.999	0.928	5.48648e-187	2	Schip1
6.61508e-191	0.492662	0.463	0.158	1.2996e-186	2	Boc
8.86024e-190	0.492084	0.994	0.922	1.74068e-185	2	Sntg1
4.77285e-189	0.593214	0.657	0.297	9.37675e-185	2	Ptprf
1.90671e-188	0.397868	1	0.999	3.74592e-184	2	Nlgn1
1.93203e-187	0.56181	0.886	0.519	3.79566e-183	2	Zmat4
1.05427e-182	0.565588	0.998	0.94	2.07121e-178	2	Ncam2
1.15833e-179	0.66213	0.884	0.584	2.27566e-175	2	Epha4
4.28474e-179	0.600774	0.998	0.901	8.41779e-175	2	Car10
5.98482e-178	0.479939	0.997	0.948	1.17578e-173	2	Oxr1
7.63987e-175	0.622331	0.819	0.477	1.50093e-170	2	C530008M17Rik
7.62656e-174	0.68208	0.878	0.574	1.49831e-169	2	Sidt1
1.6645e-171	0.577625	0.595	0.267	3.27008e-167	2	Efcab6
2.14721e-168	0.554339	0.945	0.699	4.21842e-164	2	Sorcs1
6.341e-167	0.579481	0.64	0.297	1.24575e-162	2	Cpne8
2.16557e-165	0.395315	1	1	4.25448e-161	2	Dpp10
8.37193e-164	0.733393	0.673	0.337	1.64475e-159	2	A330008L17Rik
3.65724e-163	0.673507	0.912	0.652	7.18501e-159	2	Cdh8
5.57473e-163	0.588339	0.953	0.775	1.09521e-158	2	Syn2
6.68978e-162	0.293563	0.259	0.063	1.31427e-157	2	Ptgfrn
4.39232e-161	0.621471	0.897	0.565	8.62914e-157	2	Pde4a
3.95405e-158	0.412516	1	0.984	7.76812e-154	2	Grm7
1.22787e-157	0.389165	0.378	0.126	2.41228e-153	2	Gm20063
4.86987e-157	0.604624	0.755	0.403	9.56734e-153	2	Ajap1
2.4746e-156	0.605681	0.955	0.707	4.8616e-152	2	Ak5
5.78927e-155	0.474061	0.996	0.895	1.13736e-150	2	Tenm4
5.17118e-154	0.494946	0.989	0.91	1.01593e-149	2	R3hdm1
6.14779e-153	0.593664	0.78	0.471	1.20779e-148	2	Atp11b
2.41746e-151	0.621821	0.894	0.6	4.74934e-147	2	Ndst3
2.19876e-150	0.58838	0.618	0.293	4.31969e-146	2	Scube1
3.1663e-150	0.582121	0.782	0.45	6.22052e-146	2	Ttc28
4.79616e-150	0.619899	0.872	0.588	9.42254e-146	2	Sergef
2.77698e-149	0.382619	0.314	0.096	5.45566e-145	2	Wnt9a
4.60708e-149	0.424859	1	0.996	9.05107e-145	2	Tenm2
1.39883e-148	0.58068	0.977	0.87	2.74814e-144	2	Prickle2
3.90552e-148	0.443196	0.986	0.848	7.67278e-144	2	Dscam
1.73895e-146	0.327816	1	0.996	3.41634e-142	2	Syt1
6.97214e-146	0.540498	0.578	0.275	1.36975e-141	2	Gm50304
2.20172e-145	0.507912	0.971	0.833	4.3255e-141	2	Cdk14
3.2424e-145	0.520973	0.561	0.252	6.37002e-141	2	Ntng1
3.40503e-145	0.306503	0.485	0.188	6.68952e-141	2	Chn2
4.92184e-145	0.387908	0.395	0.139	9.66944e-141	2	Trpc3
2.90884e-144	0.376377	0.404	0.145	5.71471e-140	2	Adra1b
1.04873e-143	0.5793	0.939	0.675	2.06034e-139	2	Kcnh1
6.6913e-143	0.590593	0.777	0.47	1.31457e-138	2	Slit2
1.36865e-142	0.424114	0.995	0.949	2.68884e-138	2	Rims1
1.09941e-141	0.298777	0.62	0.28	2.15989e-137	2	Rorb
4.40699e-140	0.338309	0.301	0.092	8.65798e-136	2	Gm13601
8.71705e-140	0.455981	0.643	0.308	1.71255e-135	2	Bicc1
4.06526e-139	0.321317	0.315	0.098	7.98661e-135	2	Pamr1
2.66267e-138	0.529724	0.912	0.664	5.23108e-134	2	Nyap2
5.12818e-138	0.471279	0.494	0.209	1.00748e-133	2	Gm46102
1.3539e-135	0.515217	0.618	0.313	2.65988e-131	2	Cacna1i
7.09923e-135	0.402092	0.465	0.191	1.39471e-130	2	Wls
4.77217e-134	0.338627	0.273	0.081	9.3754e-130	2	Dnah7c
5.25602e-134	0.516357	0.955	0.796	1.0326e-129	2	Cdh10
6.29877e-134	0.350613	0.343	0.118	1.23746e-129	2	Hkdc1
2.99663e-132	0.414381	0.347	0.123	5.88719e-128	2	4921539H07Rik
7.58203e-132	0.435705	0.48	0.207	1.48956e-127	2	Rims3
3.69982e-131	0.524031	0.965	0.751	7.26866e-127	2	Shank2
5.0811e-131	0.479806	0.675	0.355	9.98233e-127	2	Fstl5
1.20145e-130	0.457508	0.586	0.285	2.36037e-126	2	Myh9
1.51969e-130	0.44487	0.985	0.871	2.98558e-126	2	Ldlrad4
9.21007e-130	0.387019	0.367	0.135	1.80941e-125	2	Glt8d2
1.17513e-124	0.407497	0.558	0.27	2.30866e-120	2	Col25a1
3.36107e-124	0.421966	0.638	0.326	6.60315e-120	2	Rnf144a
5.50186e-124	0.560714	0.9	0.634	1.08089e-119	2	Svop
6.76496e-124	0.515526	0.907	0.678	1.32904e-119	2	Dgkh
1.0423e-123	0.382736	0.996	0.959	2.04771e-119	2	Erc2
1.53795e-122	0.450966	0.447	0.192	3.02145e-118	2	Gm32442
6.88876e-122	0.506047	0.972	0.805	1.35336e-117	2	Klhl29
1.44613e-120	0.410527	0.278	0.088	2.84106e-116	2	Gm34544
1.47585e-120	0.410971	0.515	0.234	2.89945e-116	2	Cpne9
3.86556e-120	0.487621	0.76	0.461	7.59427e-116	2	Map3k5
1.03494e-118	0.539986	0.698	0.401	2.03324e-114	2	Wscd2
3.68142e-116	0.327385	0.999	0.978	7.23251e-112	2	Kcnma1
5.5756e-116	0.310407	0.346	0.128	1.09538e-111	2	Trpm4
6.68068e-116	0.433961	0.983	0.899	1.31249e-111	2	Thrb
7.17301e-116	0.445374	0.56	0.279	1.40921e-111	2	Nr4a1
7.5676e-116	0.477866	0.788	0.498	1.48673e-111	2	Slc6a17
2.834e-114	0.389392	0.494	0.227	5.56767e-110	2	Nrn1
2.85187e-114	0.413642	0.549	0.275	5.60277e-110	2	Osbpl2
4.36413e-114	0.436595	1	1	8.57377e-110	2	Lsamp
9.44174e-114	0.363781	0.427	0.181	1.85492e-109	2	Wdr66
4.59189e-113	0.44161	0.65	0.356	9.02123e-109	2	Ldlrad3
8.53337e-113	0.441547	0.976	0.809	1.67647e-108	2	Ncald
4.65431e-112	0.577935	0.9	0.673	9.14385e-108	2	Zbtb16
4.71237e-112	0.470083	0.9	0.643	9.25792e-108	2	Tmem108
2.14855e-111	0.619656	0.798	0.477	4.22105e-107	2	Cux2
1.18049e-110	0.480095	0.91	0.669	2.31919e-106	2	Camk4
1.88087e-110	0.385726	0.988	0.916	3.69516e-106	2	Atxn1
2.1882e-110	0.309238	0.292	0.101	4.29894e-106	2	Dnah5
2.51262e-110	0.413764	0.566	0.281	4.93628e-106	2	Cacna1g
3.46345e-110	0.30457	0.327	0.121	6.80429e-106	2	Tmem94
4.64862e-109	0.348517	0.329	0.124	9.13267e-105	2	Ovol2
6.5694e-109	0.442666	0.962	0.818	1.29062e-104	2	Chsy3
2.4615e-108	0.496521	0.904	0.683	4.83586e-104	2	Prr16
9.38802e-108	0.327456	0.999	0.985	1.84437e-103	2	Macrod2
1.16901e-106	0.315382	0.566	0.28	2.29664e-102	2	Arhgap42
1.37723e-106	0.287113	1	0.997	2.7057e-102	2	Nkain2
5.19428e-105	0.278877	0.266	0.089	1.02047e-100	2	4833422C13Rik
2.26399e-104	0.430742	0.932	0.697	4.44783e-100	2	Rapgef5
1.31838e-103	0.41757	0.994	0.909	2.59008e-99	2	Sorbs2
1.93469e-103	0.473684	0.951	0.779	3.8009e-99	2	Sh3gl2
2.4139e-103	0.266529	0.281	0.097	4.74234e-99	2	Hrh3
5.95983e-103	0.493593	0.805	0.544	1.17087e-98	2	Ptprr
7.42518e-103	0.541477	0.83	0.584	1.45875e-98	2	Etv6
1.12818e-102	0.46983	0.825	0.539	2.21643e-98	2	Myo16
5.32445e-101	0.426092	0.589	0.31	1.04604e-96	2	Cpne5
7.66717e-101	0.312323	0.524	0.259	1.50629e-96	2	Pmepa1
1.03429e-100	0.384783	0.487	0.237	2.03197e-96	2	Gm2824
2.28649e-100	0.448621	0.742	0.462	4.49205e-96	2	Ptpn5
4.21635e-100	0.412546	0.549	0.285	8.28344e-96	2	Dnajc21
1.87835e-99	0.392858	0.629	0.35	3.6902e-95	2	Nuak1
2.44754e-99	0.362553	0.992	0.912	4.80844e-95	2	Prkcb
3.252e-99	0.474478	0.848	0.587	6.38889e-95	2	Pcnx2
3.56375e-99	0.394913	0.981	0.865	7.00134e-95	2	Tafa1
4.03833e-99	0.44403	0.713	0.433	7.93371e-95	2	Pitpnm3
1.3344e-98	0.289744	0.999	0.989	2.62157e-94	2	Fam155a
2.42821e-98	0.340658	0.48	0.227	4.77047e-94	2	Gm48957
2.07015e-96	0.471167	0.896	0.653	4.06702e-92	2	Rap1gap2
3.43508e-96	0.411329	0.953	0.78	6.74856e-92	2	Mical3
3.7592e-96	0.411282	0.918	0.709	7.38533e-92	2	Tenm1
1.49187e-95	0.299874	0.941	0.795	2.93093e-91	2	Grm3
1.60905e-95	0.47439	0.712	0.43	3.16113e-91	2	9130024F11Rik
7.8419e-95	0.407026	0.963	0.81	1.54062e-90	2	Asap1
6.28005e-93	0.394117	0.697	0.422	1.23378e-88	2	Slc7a8
6.69598e-93	0.369876	0.988	0.897	1.31549e-88	2	Mef2c
1.57526e-92	0.429538	0.736	0.45	3.09475e-88	2	Stx1a
1.91862e-92	0.317446	0.45	0.211	3.76932e-88	2	Plch2
3.90976e-92	0.32545	0.413	0.187	7.68112e-88	2	Rgs8
2.40257e-91	0.425009	0.927	0.696	4.72009e-87	2	Miat
6.94045e-91	0.252893	0.259	0.092	1.36352e-86	2	Slc26a4
1.84611e-90	0.311471	0.911	0.69	3.62686e-86	2	St6galnac3
1.35523e-89	0.411025	0.636	0.376	2.66248e-85	2	Galnt7
3.82868e-89	0.357279	0.984	0.878	7.52183e-85	2	Hivep3
9.87509e-89	0.420309	0.722	0.451	1.94006e-84	2	Prmt8
7.90827e-88	0.390676	0.961	0.828	1.55366e-83	2	Robo2
1.21144e-87	0.349438	0.596	0.326	2.37999e-83	2	Spats2l
2.16918e-87	0.290175	0.998	0.951	4.26157e-83	2	Xkr4
6.37226e-87	0.265447	0.266	0.099	1.25189e-82	2	Wnt4
1.86471e-86	0.427213	0.819	0.564	3.6634e-82	2	Sorl1
3.9437e-86	0.360522	0.996	0.899	7.7478e-82	2	Cacna1a
1.32136e-85	0.381314	0.779	0.503	2.59595e-81	2	Camk2d
1.64318e-85	0.286242	0.398	0.183	3.2282e-81	2	Pla2g4e
1.76154e-85	0.307974	0.414	0.194	3.46072e-81	2	Htr2a
2.1755e-85	0.282553	0.39	0.175	4.27398e-81	2	Rskr
3.07689e-85	0.335802	0.691	0.423	6.04486e-81	2	Pip4k2a
3.83756e-85	0.370052	0.909	0.688	7.53928e-81	2	Slc2a13
3.56964e-84	0.346736	0.992	0.897	7.01291e-80	2	Pcsk2
1.93477e-83	0.379272	0.974	0.826	3.80105e-79	2	D430041D05Rik
5.2402e-82	0.43941	0.908	0.705	1.02949e-77	2	Vsnl1
5.84542e-81	0.403805	0.836	0.567	1.14839e-76	2	Kcnip3
9.51809e-81	0.434634	0.881	0.652	1.86992e-76	2	Plekha6
5.4974e-79	0.341277	0.984	0.875	1.08002e-74	2	Pde1a
4.61109e-78	0.354417	0.615	0.37	9.05894e-74	2	Fam81a
9.41311e-78	0.385732	0.673	0.405	1.8493e-73	2	Vgll4
4.15604e-77	0.388868	0.875	0.607	8.16496e-73	2	Nwd2
6.78318e-77	0.391769	0.659	0.406	1.33262e-72	2	Tmem117
1.28448e-76	0.399041	0.925	0.711	2.52349e-72	2	Bsn
1.28836e-76	0.322384	0.743	0.456	2.53111e-72	2	Nell1
1.78347e-76	0.26091	1	0.984	3.50381e-72	2	Asic2
3.79351e-76	0.346446	0.691	0.432	7.45274e-72	2	A830082K12Rik
1.43941e-75	0.348154	0.924	0.773	2.82787e-71	2	Cdh18
1.68054e-75	0.315209	0.999	0.991	3.30159e-71	2	Lrp1b
3.06464e-75	0.362773	0.647	0.399	6.02079e-71	2	Tpd52
5.24917e-75	0.295285	0.355	0.166	1.03125e-70	2	Gm34237
1.69037e-74	0.396887	0.848	0.599	3.3209e-70	2	Lingo1
2.49861e-74	0.372545	0.919	0.716	4.90877e-70	2	Phf24
4.94738e-74	0.267729	1	0.981	9.71963e-70	2	Kalrn
1.34973e-73	0.302692	0.56	0.319	2.65167e-69	2	Acvr2a
2.80244e-73	0.35681	0.774	0.513	5.50568e-69	2	Lmo4
7.80454e-73	0.262245	0.414	0.202	1.53328e-68	2	Hrh1
2.84121e-72	0.274602	0.332	0.152	5.58183e-68	2	Nek10
3.13847e-72	0.369392	0.742	0.497	6.16584e-68	2	Catspere2
2.13611e-71	0.264454	0.39	0.189	4.19661e-67	2	Sntg2
3.67167e-71	0.41757	0.727	0.484	7.21336e-67	2	Gm28905
5.59041e-71	0.38595	0.9	0.683	1.09829e-66	2	Myrip
1.16165e-70	0.334688	0.547	0.312	2.28217e-66	2	Lyzl4
1.83558e-70	0.342992	0.638	0.392	3.60619e-66	2	Gm10115
7.74309e-70	0.320672	0.984	0.826	1.52121e-65	2	Slit3
1.28192e-69	0.253984	1	0.993	2.51847e-65	2	Phactr1
9.87027e-69	0.366662	0.629	0.396	1.93911e-64	2	Neurl1a
2.38035e-68	0.331205	0.998	0.977	4.67644e-64	2	Negr1
3.19731e-68	0.335915	0.97	0.835	6.28143e-64	2	Apba2
3.65223e-68	0.304917	0.811	0.54	7.17518e-64	2	Fras1
9.30502e-68	0.360147	0.864	0.614	1.82806e-63	2	Rtl4
2.12834e-67	0.29996	0.543	0.313	4.18133e-63	2	Slc6a7
4.93988e-67	0.301246	0.464	0.252	9.70489e-63	2	Hook2
1.62498e-66	0.264011	0.376	0.186	3.19243e-62	2	Bmp1
2.49362e-66	0.310091	0.593	0.362	4.89897e-62	2	Fbxl2
4.05172e-66	0.352159	0.848	0.61	7.96e-62	2	Ppm1l
1.29094e-65	0.348434	0.792	0.571	2.53619e-61	2	Rnf130
1.50302e-65	0.290602	0.661	0.402	2.95284e-61	2	Mgat5b
2.41902e-65	0.374561	0.961	0.782	4.75241e-61	2	Pacsin1
3.59595e-65	0.295516	0.567	0.34	7.06461e-61	2	Lrp8
7.28881e-65	0.280081	0.995	0.92	1.43196e-60	2	Ptprn2
1.05103e-64	0.343866	0.825	0.571	2.06485e-60	2	Sphkap
1.20195e-64	0.348464	0.928	0.72	2.36135e-60	2	Srrm4
2.04965e-64	0.323807	0.914	0.691	4.02675e-60	2	Cntn3
6.62394e-64	0.31501	0.517	0.3	1.30134e-59	2	Cfap54
1.70165e-63	0.310252	0.965	0.862	3.34305e-59	2	Magi1
5.02853e-63	0.316823	0.752	0.519	9.87905e-59	2	Mark1
1.93008e-62	0.274257	0.954	0.829	3.79183e-58	2	Sgcd
1.9637e-62	0.295913	0.989	0.87	3.85788e-58	2	Spock1
2.22597e-62	0.26216	0.98	0.865	4.37315e-58	2	Foxp1
4.63974e-62	0.340097	0.953	0.761	9.11523e-58	2	Rasgef1b
5.51645e-62	0.280868	0.971	0.874	1.08376e-57	2	Hdac9
5.6515e-62	0.339876	0.784	0.557	1.11029e-57	2	Lmtk2
8.02925e-62	0.321814	0.523	0.305	1.57743e-57	2	Arhgap15
9.23625e-62	0.335588	0.928	0.716	1.81455e-57	2	Cap2
1.08366e-61	0.331208	0.918	0.743	2.12895e-57	2	R3hdm2
2.2258e-61	0.31559	0.907	0.731	4.3728e-57	2	Phactr3
2.24339e-61	0.297605	0.447	0.245	4.40736e-57	2	Thsd4
5.02675e-61	0.269109	0.991	0.883	9.87555e-57	2	Cacna2d1
5.84727e-61	0.280893	0.326	0.158	1.14876e-56	2	Tmem232
2.36224e-60	0.342453	0.695	0.472	4.64085e-56	2	Pkia
2.11391e-59	0.266335	0.978	0.856	4.15298e-55	2	Khdrbs3
1.13672e-58	0.319244	0.97	0.809	2.2332e-54	2	Sv2b
1.86464e-58	0.32559	0.899	0.693	3.66328e-54	2	Cobl
5.51732e-58	0.28859	0.552	0.334	1.08393e-53	2	Pip5k1c
1.17046e-57	0.338688	0.859	0.628	2.29949e-53	2	Zfyve28
2.59278e-57	0.282637	0.961	0.835	5.09377e-53	2	Grm8
7.64538e-57	0.272806	0.952	0.804	1.50201e-52	2	Slc35f1
9.39184e-57	0.320185	0.773	0.541	1.84512e-52	2	Pgbd5
1.46466e-56	0.313337	0.912	0.722	2.87746e-52	2	Wnk2
3.1606e-56	0.277294	0.745	0.501	6.20932e-52	2	Lin7a
4.21542e-56	0.278874	0.528	0.315	8.2816e-52	2	Rtn4r
5.55207e-55	0.284206	0.695	0.466	1.09076e-50	2	Olfm2
8.78308e-55	0.263117	0.464	0.268	1.72552e-50	2	Stk40
1.21573e-54	0.383534	0.778	0.581	2.38842e-50	2	Cep112
1.24992e-54	0.306599	0.811	0.575	2.45559e-50	2	Osbp2
1.40582e-54	0.330193	0.726	0.501	2.76187e-50	2	Sgsm1
2.07371e-54	0.275388	0.754	0.541	4.074e-50	2	Slc22a23
2.28065e-54	0.343943	0.846	0.632	4.48057e-50	2	Npas2
4.03867e-54	0.299504	0.979	0.882	7.93438e-50	2	Kcnq1ot1
1.8014e-53	0.290965	0.755	0.532	3.53903e-49	2	Unc13b
2.79886e-53	0.264434	0.578	0.354	5.49864e-49	2	2900026A02Rik
3.36995e-53	0.253435	0.975	0.867	6.62059e-49	2	Pclo
1.03487e-52	0.259924	0.308	0.154	2.0331e-48	2	Nectin1
1.58727e-52	0.291636	0.79	0.561	3.11835e-48	2	Cdkl5
2.69541e-52	0.294392	0.743	0.52	5.29539e-48	2	Ssbp3
1.44474e-51	0.264728	0.755	0.503	2.83834e-47	2	Rph3a
1.72036e-51	0.2703	0.991	0.943	3.37982e-47	2	Cntn4
3.72657e-51	0.309796	0.857	0.628	7.32122e-47	2	Brinp2
6.96272e-51	0.279205	0.786	0.571	1.3679e-46	2	Ccdc85a
1.02939e-50	0.313271	0.886	0.664	2.02234e-46	2	Kcnb1
1.36306e-50	0.291574	0.764	0.545	2.67787e-46	2	Golga4
2.84616e-50	0.250488	0.992	0.931	5.59156e-46	2	Ntrk2
2.05749e-49	0.292751	0.767	0.545	4.04214e-45	2	Cacng2
2.13451e-49	0.259643	0.718	0.501	4.19346e-45	2	Ndfip1
4.13731e-48	0.256525	0.997	0.972	8.12816e-44	2	Sgcz
4.57004e-47	0.259502	0.99	0.88	8.9783e-43	2	Ahi1
3.45482e-46	0.253858	0.456	0.274	6.78733e-42	2	Gm32014
4.76711e-44	0.265732	0.869	0.649	9.36546e-40	2	Satb2
1.19202e-43	0.270549	0.947	0.796	2.34184e-39	2	Msra
1.27558e-43	0.257491	0.654	0.44	2.506e-39	2	Lzts1
1.41272e-43	0.277457	0.727	0.517	2.77542e-39	2	Ccdc148
1.42718e-42	0.250364	0.755	0.536	2.80384e-38	2	Map6
1.31362e-39	0.252867	0.798	0.605	2.58074e-35	2	Syn1
0	1.28889	0.732	0.302	0	3	Kcnh5
0	1.28382	0.966	0.678	0	3	Prr16
0	1.16256	0.963	0.683	0	3	Cdh12
0	1.15671	1	0.979	0	3	Lingo2
0	1.0973	0.998	0.901	0	3	Car10
0	1.08984	0.949	0.465	0	3	Cux2
0	0.885964	0.661	0.222	0	3	Cpne9
0	0.879104	1	0.974	0	3	Kcnq5
0	0.825524	0.999	0.942	0	3	Cntn4
0	0.719783	1	0.977	0	3	Kcnh7
0	0.704222	1	1	0	3	Kcnip4
0	0.559762	0.288	0.026	0	3	Gm40331
0	0.553803	1	1	0	3	Celf2
1.79823e-306	1.04267	0.805	0.362	3.5328e-302	3	Pde7b
1.13079e-303	0.622984	1	0.984	2.22155e-299	3	Grm7
3.28015e-268	0.522316	1	1	6.44417e-264	3	Ptprd
1.231e-260	0.931094	0.945	0.605	2.41843e-256	3	Pdzrn3
3.07205e-251	0.702996	0.731	0.312	6.03536e-247	3	Col19a1
1.25039e-235	0.526882	1	0.993	2.45651e-231	3	Il1rapl1
5.59724e-235	0.759133	0.697	0.305	1.09963e-230	3	Bicc1
1.72689e-221	0.912056	0.723	0.335	3.39266e-217	3	A330008L17Rik
1.52648e-220	0.792425	0.945	0.616	2.99891e-216	3	Fstl4
3.23998e-219	0.603322	0.524	0.176	6.36527e-215	3	Zfhx4
8.94264e-215	0.654886	0.514	0.178	1.75687e-210	3	Sntg2
3.81014e-205	0.760666	0.787	0.422	7.48539e-201	3	Cux1
4.1451e-205	0.405283	1	0.999	8.14347e-201	3	Fgf14
3.13551e-202	0.606867	0.989	0.88	6.16002e-198	3	Tmem178b
3.14966e-200	0.688514	0.983	0.772	6.18782e-196	3	Cacna2d3
3.32701e-200	0.821706	0.851	0.539	6.53625e-196	3	Myo16
8.19695e-200	0.713258	0.307	0.073	1.61037e-195	3	Ankfn1
2.39414e-198	0.697078	0.631	0.279	4.70352e-194	3	Dnajc21
3.57765e-198	0.68665	0.741	0.37	7.02866e-194	3	Enpp2
3.87252e-195	0.53724	0.999	0.965	7.60795e-191	3	Lrfn5
4.21171e-195	0.88774	0.905	0.622	8.27432e-191	3	Unc5d
1.72065e-192	0.690566	0.69	0.324	3.38038e-188	3	Pparg
5.67225e-192	0.714738	0.921	0.653	1.11437e-187	3	Cdh8
3.65537e-189	0.5828	0.987	0.879	7.18135e-185	3	Camk2a
8.71817e-183	0.75761	0.693	0.333	1.71277e-178	3	Rcan2
2.58037e-178	0.613476	0.989	0.911	5.06939e-174	3	R3hdm1
7.17116e-177	0.527506	0.473	0.169	1.40885e-172	3	Rskr
3.28449e-174	0.597153	0.999	0.929	6.4527e-170	3	Schip1
1.92723e-172	0.52194	0.993	0.927	3.78625e-168	3	Rgs7
4.6571e-171	0.647431	0.975	0.835	9.14934e-167	3	Fat3
1.67769e-167	0.471146	0.999	0.977	3.296e-163	3	Auts2
1.1112e-166	0.548097	0.433	0.153	2.18306e-162	3	Exph5
1.04072e-162	0.709811	0.792	0.465	2.0446e-158	3	Rasgrf2
1.17411e-160	0.557221	0.995	0.929	2.30665e-156	3	Gria4
2.00389e-158	0.647145	0.923	0.687	3.93684e-154	3	Fhod3
4.07142e-158	0.501103	0.372	0.122	7.99872e-154	3	4921539H07Rik
3.69022e-154	0.662879	0.815	0.499	7.24981e-150	3	Mkx
1.51429e-152	0.533114	0.663	0.321	2.97498e-148	3	Mcc
1.07475e-151	0.482467	0.999	0.962	2.11145e-147	3	Ralyl
2.45566e-150	0.391601	1	0.981	4.82439e-146	3	Kalrn
3.30001e-150	0.67042	0.804	0.509	6.48321e-146	3	Lcorl
1.2005e-149	0.511813	0.986	0.884	2.3585e-145	3	Cacna2d1
6.14976e-145	0.505751	0.992	0.897	1.20818e-140	3	Pcsk2
7.27613e-143	0.631963	0.809	0.513	1.42947e-138	3	Mlip
1.57906e-141	0.551448	0.938	0.756	3.10221e-137	3	Ptprj
1.73957e-137	0.703879	0.937	0.736	3.41755e-133	3	Hs6st3
8.827e-137	0.401921	0.395	0.142	1.73415e-132	3	Kcnh4
3.33701e-136	0.60456	0.916	0.693	6.55589e-132	3	Cntn3
3.7498e-135	0.582014	0.85	0.543	7.36686e-131	3	Mapk4
5.99623e-135	0.558106	0.957	0.773	1.17802e-130	3	Tmem132d
1.57143e-134	0.350213	1	0.991	3.08723e-130	3	Nav3
5.04183e-134	0.468755	0.985	0.908	9.90517e-130	3	Cnksr2
5.08999e-134	0.630728	0.854	0.578	9.9998e-130	3	Sidt1
1.25531e-132	0.36276	0.299	0.093	2.46619e-128	3	Etnk2
1.80298e-131	0.597323	0.857	0.555	3.54214e-127	3	Cpne4
7.09853e-131	0.481802	0.981	0.898	1.39458e-126	3	Mef2c
7.38118e-131	0.530785	0.999	0.977	1.45011e-126	3	Negr1
1.36256e-127	0.554279	0.719	0.404	2.67689e-123	3	Greb1l
1.14758e-125	0.431783	1	0.994	2.25453e-121	3	Lrrc4c
1.3159e-125	0.612764	0.904	0.671	2.58522e-121	3	Camk4
5.93167e-124	0.344646	0.271	0.08	1.16534e-119	3	Spag5
3.14155e-123	0.517202	0.613	0.31	6.17189e-119	3	Cpne5
8.9786e-123	0.454776	0.993	0.91	1.76394e-118	3	Sorbs2
6.49524e-122	0.589457	0.959	0.821	1.27605e-117	3	Chrm3
1.71551e-121	0.565271	0.872	0.61	3.37029e-117	3	Cacng3
2.46288e-121	0.451428	0.992	0.896	4.83857e-117	3	Tenm4
1.06705e-118	0.543986	0.997	0.972	2.09632e-114	3	Sgcz
6.04284e-117	0.506084	0.957	0.797	1.18718e-112	3	Cdh10
7.7723e-116	0.410407	0.995	0.94	1.52695e-111	3	Kctd16
1.07753e-114	0.272675	0.316	0.107	2.11692e-110	3	Stard8
5.31984e-114	0.421856	1	0.996	1.04514e-109	3	Tenm2
2.05228e-113	0.490015	0.895	0.667	4.03192e-109	3	Nyap2
6.56925e-112	0.441075	0.987	0.869	1.29059e-107	3	Prkg1
1.84111e-111	0.536813	0.94	0.778	3.61704e-107	3	Brinp1
1.00298e-110	0.322838	1	0.999	1.97046e-106	3	Cadm2
3.77349e-109	0.50234	0.438	0.194	7.4134e-105	3	A830036E02Rik
1.17116e-108	0.324005	1	0.993	2.30086e-104	3	Phactr1
6.74147e-108	0.470601	0.987	0.889	1.32443e-103	3	Gpc6
1.66435e-107	0.410667	0.367	0.142	3.26979e-103	3	Col26a1
2.52863e-107	0.417623	0.992	0.911	4.96775e-103	3	Kcnb2
1.34195e-106	0.428315	0.438	0.193	2.6364e-102	3	Htr2a
1.70945e-105	0.447738	0.966	0.824	3.35838e-101	3	Hecw1
3.24375e-105	0.486438	0.663	0.368	6.37266e-101	3	Epha10
1.56876e-104	0.341849	0.323	0.122	3.08199e-100	3	Hkdc1
1.79712e-103	0.659011	0.737	0.484	3.53062e-99	3	Gm28905
3.88663e-103	0.410429	0.617	0.326	7.63568e-99	3	Spats2l
5.06163e-103	0.367713	0.999	0.951	9.94408e-99	3	Grin2a
5.85669e-103	0.508421	0.868	0.596	1.15061e-98	3	Ankrd33b
2.15376e-99	0.29691	0.325	0.123	4.23127e-95	3	Heg1
4.77622e-98	0.450701	0.925	0.732	9.38337e-94	3	Pam
2.93987e-97	0.485457	0.674	0.402	5.77567e-93	3	Mgat5b
4.69317e-97	0.423841	0.58	0.299	9.2202e-93	3	Scube1
5.46045e-97	0.473844	0.916	0.693	1.07276e-92	3	Cobl
2.19193e-96	0.508956	0.723	0.453	4.30627e-92	3	Prmt8
2.94006e-96	0.489915	0.969	0.843	5.77604e-92	3	Gpr158
6.69708e-96	0.464526	0.639	0.374	1.31571e-91	3	Lrrk2
2.80449e-95	0.322921	0.506	0.24	5.5097e-91	3	Nectin3
1.21605e-94	0.360707	0.999	0.955	2.38906e-90	3	Arpp21
4.11116e-94	0.320573	0.269	0.096	8.07678e-90	3	Gm13601
4.80999e-94	0.449027	0.694	0.4	9.44971e-90	3	Gsg1l
1.25003e-93	0.43487	0.97	0.836	2.4558e-89	3	Atp2b2
1.26505e-93	0.491991	0.548	0.289	2.48532e-89	3	Rorb
2.94371e-93	0.476476	0.689	0.419	5.7832e-89	3	Frmd6
2.99604e-93	0.452652	0.854	0.589	5.88602e-89	3	Epha4
2.20791e-91	0.454715	0.68	0.404	4.33767e-87	3	Osbpl3
3.2558e-91	0.490506	0.905	0.681	6.39634e-87	3	Efna5
1.53602e-90	0.474071	0.703	0.423	3.01767e-86	3	Lhfp
1.99695e-90	0.451773	0.585	0.333	3.9232e-86	3	Atp1a1
5.88843e-90	0.461365	0.925	0.717	1.15684e-85	3	Cap2
5.26801e-89	0.333711	0.991	0.946	1.03495e-84	3	Ppp3ca
8.46829e-89	0.46788	0.671	0.415	1.66368e-84	3	Man2a1
4.01474e-88	0.681497	0.677	0.425	7.88735e-84	3	Brinp3
7.0885e-88	0.494323	0.862	0.61	1.39261e-83	3	Nwd2
2.60332e-87	0.443912	0.504	0.257	5.11448e-83	3	Gm48530
2.18832e-86	0.41231	0.625	0.357	4.29917e-82	3	Syt17
2.44167e-86	0.43435	0.646	0.396	4.7969e-82	3	Fbxo34
3.03397e-86	0.285355	0.258	0.094	5.96055e-82	3	Siae
3.74085e-86	0.461672	0.769	0.514	7.34928e-82	3	Arhgap10
1.02215e-84	0.352333	0.971	0.866	2.00812e-80	3	Foxp1
1.33868e-83	0.455269	0.906	0.68	2.62997e-79	3	Kcnh1
7.88063e-83	0.384967	0.564	0.307	1.54823e-78	3	Cpne8
5.70322e-82	0.423864	0.886	0.665	1.12045e-77	3	Tshz3
1.09299e-81	0.427667	0.834	0.588	2.14729e-77	3	Dlgap3
1.14481e-81	0.442422	0.8	0.557	2.24909e-77	3	Lmtk2
2.05331e-81	0.316558	0.362	0.162	4.03394e-77	3	Anxa11
2.40291e-81	0.384542	0.95	0.831	4.72076e-77	3	Rasal2
3.45249e-81	0.285709	0.995	0.922	6.78276e-77	3	Sntg1
9.50053e-81	0.407887	0.539	0.296	1.86647e-76	3	Sept(9)
1.01837e-79	0.394741	0.64	0.387	2.00068e-75	3	Mast3
2.12378e-79	0.462611	0.863	0.616	4.17239e-75	3	Rtl4
2.17432e-79	0.328975	0.394	0.187	4.27166e-75	3	Crhr1
4.04452e-78	0.310427	0.995	0.949	7.94585e-74	3	Dclk1
8.76113e-77	0.391072	0.467	0.24	1.72121e-72	3	Smoc2
5.29068e-76	0.405812	0.844	0.601	1.03941e-71	3	Pitpnm2
6.99092e-76	0.330975	0.452	0.23	1.37344e-71	3	Tmem196
8.062e-76	0.327027	0.317	0.138	1.58386e-71	3	Gm49969
1.59615e-75	0.412606	0.814	0.574	3.1358e-71	3	Sphkap
5.35694e-75	0.399508	0.991	0.878	1.05242e-70	3	Rgs6
1.10164e-74	0.442118	0.472	0.258	2.16428e-70	3	Zdhhc2
1.47014e-74	0.348548	0.345	0.157	2.88824e-70	3	Tmem232
9.66322e-74	0.373673	0.719	0.467	1.89844e-69	3	Ildr2
1.3464e-73	0.390658	0.778	0.539	2.64514e-69	3	Il1rap
1.79883e-73	0.404093	0.758	0.501	3.53398e-69	3	Lin7a
2.50907e-73	0.328156	0.569	0.316	4.92932e-69	3	Rmst
7.27494e-73	0.315816	0.975	0.864	1.42923e-68	3	Adcy2
1.801e-72	0.327361	0.996	0.905	3.53825e-68	3	Cacna1c
1.99881e-72	0.405258	0.864	0.629	3.92685e-68	3	Brinp2
4.80062e-72	0.349204	0.806	0.545	9.4313e-68	3	Gm20754
5.41728e-72	0.287236	0.462	0.238	1.06428e-67	3	Kcnip2
6.69955e-72	0.305321	0.424	0.214	1.31619e-67	3	Rims3
1.23017e-71	0.295134	0.327	0.148	2.41679e-67	3	Rasgef1c
2.90991e-71	0.375452	0.942	0.8	5.71682e-67	3	Nlk
5.20039e-71	0.291058	0.5	0.278	1.02167e-66	3	Col25a1
6.64389e-71	0.382981	0.631	0.394	1.30526e-66	3	Gm10115
1.21628e-70	0.406494	0.839	0.608	2.3895e-66	3	2010300C02Rik
7.30864e-70	0.323686	0.294	0.129	1.43585e-65	3	Ovol2
1.31772e-69	0.337826	0.508	0.285	2.58879e-65	3	Inka2
1.37288e-69	0.311823	0.991	0.916	2.69715e-65	3	Atxn1
1.61316e-69	0.308357	0.315	0.142	3.16921e-65	3	Glt8d2
5.68199e-69	0.323232	0.977	0.893	1.11628e-64	3	Dgki
9.52492e-69	0.276585	0.327	0.149	1.87127e-64	3	Vmn2r87
4.12658e-68	0.266476	0.305	0.135	8.10708e-64	3	Gm20063
1.231e-66	0.399907	0.651	0.409	2.41843e-62	3	Vgll4
3.37457e-66	0.34519	0.943	0.801	6.62968e-62	3	Nol4
4.42328e-66	0.312197	0.985	0.931	8.68998e-62	3	Hivep2
1.18515e-65	0.387766	0.665	0.436	2.32834e-61	3	A830082K12Rik
8.74934e-65	0.356587	0.953	0.754	1.7189e-60	3	Shank2
1.55331e-64	0.373704	0.633	0.402	3.05164e-60	3	Syndig1
1.60456e-64	0.314882	0.987	0.903	3.15233e-60	3	Cacnb4
1.73198e-64	0.341084	0.818	0.599	3.40264e-60	3	Pde8b
2.419e-64	0.38132	0.755	0.517	4.75236e-60	3	Lmo4
2.95305e-63	0.28767	0.349	0.168	5.80156e-59	3	Gm29514
2.45312e-62	0.342406	0.621	0.384	4.8194e-58	3	Rtn4rl1
4.31993e-62	0.269877	0.368	0.182	8.48693e-58	3	Zbtb7c
1.11369e-61	0.358125	0.849	0.658	2.18795e-57	3	Numb
1.98342e-61	0.275286	0.528	0.3	3.89663e-57	3	Rilpl1
2.30662e-61	0.282636	0.399	0.205	4.53158e-57	3	Hrh1
2.65472e-61	0.352773	0.697	0.465	5.21547e-57	3	Zfp697
3.49617e-61	0.377471	0.77	0.556	6.86858e-57	3	Gm1976
6.66247e-61	0.369512	0.824	0.614	1.30891e-56	3	Homer1
2.81271e-60	0.301592	0.599	0.362	5.52585e-56	3	Pcdh11x
2.84237e-60	0.34884	0.786	0.55	5.58411e-56	3	Kctd1
3.12716e-60	0.30485	0.432	0.235	6.14362e-56	3	Nrn1
4.47726e-60	0.323519	0.559	0.344	8.79602e-56	3	Tbc1d30
5.38432e-60	0.332184	0.916	0.758	1.0578e-55	3	Aopep
7.53242e-60	0.301096	0.985	0.908	1.47982e-55	3	Rims2
1.30772e-59	0.263464	0.279	0.126	2.56914e-55	3	4930598N05Rik
4.10645e-59	0.26731	0.995	0.939	8.06753e-55	3	Mapk10
6.44645e-59	0.348987	0.916	0.725	1.26647e-54	3	Mrtfb
9.27026e-59	0.308827	0.691	0.459	1.82124e-54	3	Tmtc1
6.12445e-58	0.379586	0.659	0.437	1.20321e-53	3	9130024F11Rik
1.1249e-57	0.309219	0.961	0.863	2.20999e-53	3	Magi1
2.58976e-57	0.308077	0.981	0.836	5.08785e-53	3	Rbfox3
2.69212e-57	0.35903	0.864	0.658	5.28893e-53	3	Rap1gap2
6.09425e-57	0.349627	0.952	0.797	1.19728e-52	3	Msra
2.72867e-56	0.329754	0.761	0.551	5.36074e-52	3	Osbpl1a
2.8084e-56	0.29754	0.976	0.893	5.51737e-52	3	Samd12
4.75804e-56	0.317595	0.71	0.48	9.34765e-52	3	Camkk2
5.96991e-56	0.354522	0.793	0.587	1.17285e-51	3	Prkar1b
8.70707e-56	0.316083	0.904	0.761	1.71059e-51	3	Dlg1
1.43744e-55	0.341894	0.744	0.525	2.82399e-51	3	Mtcl1
4.72503e-55	0.29148	0.713	0.467	9.28279e-51	3	Man1c1
1.09974e-54	0.333669	0.676	0.458	2.16056e-50	3	Stx1a
9.609e-54	0.276297	0.981	0.911	1.88778e-49	3	Ube2e2
1.01388e-53	0.321272	0.527	0.324	1.99187e-49	3	Cacna1i
2.51974e-53	0.33839	0.588	0.385	4.95029e-49	3	Ppme1
6.04703e-53	0.332829	0.782	0.578	1.188e-48	3	Arfgef3
8.64657e-53	0.321854	0.737	0.52	1.6987e-48	3	Tspoap1
1.08993e-52	0.312762	0.963	0.828	2.14128e-48	3	D430041D05Rik
1.53341e-52	0.286146	1	0.996	3.01254e-48	3	Lrrtm4
2.86056e-52	0.341763	0.873	0.687	5.61986e-48	3	Myrip
4.20048e-52	0.305474	0.498	0.303	8.25227e-48	3	Cfap54
7.07542e-52	0.280076	0.991	0.921	1.39004e-47	3	Pde10a
1.63613e-51	0.321496	0.951	0.763	3.21435e-47	3	Rasgef1b
1.9934e-51	0.304693	0.956	0.831	3.91622e-47	3	Sipa1l1
3.55191e-51	0.332696	0.756	0.544	6.97809e-47	3	Pgbd5
4.74717e-51	0.288691	0.881	0.701	9.32628e-47	3	Meis2
1.10963e-50	0.280537	0.655	0.429	2.17998e-46	3	Arhgap20
1.7595e-50	0.33157	0.793	0.586	3.45671e-46	3	Add2
1.88748e-50	0.284356	0.97	0.875	3.70815e-46	3	Hdac9
5.37922e-50	0.289398	0.941	0.796	1.0568e-45	3	Pak7
5.4916e-50	0.259843	0.872	0.67	1.07888e-45	3	Alcam
6.6968e-50	0.302616	0.9	0.701	1.31565e-45	3	Galnt17
9.79722e-49	0.250049	0.643	0.416	1.92476e-44	3	Ajap1
1.61057e-48	0.362068	0.754	0.547	3.16413e-44	3	Nxpe4
1.7906e-48	0.326304	0.901	0.719	3.51781e-44	3	Phf24
4.88971e-48	0.340257	0.824	0.646	9.60632e-44	3	Flrt2
5.99759e-48	0.29519	0.591	0.394	1.17829e-43	3	Commd10
1.04703e-47	0.264949	0.991	0.918	2.057e-43	3	Kcnq3
1.12969e-47	0.322594	0.858	0.652	2.21939e-43	3	Satb2
1.80551e-46	0.300599	0.452	0.276	3.5471e-42	3	Gm32014
2.06706e-46	0.424288	0.679	0.481	4.06095e-42	3	Cntnap5b
6.00056e-46	0.252088	0.566	0.361	1.17887e-41	3	Slc16a2
7.36108e-46	0.289035	0.675	0.469	1.44616e-41	3	Pkig
1.45796e-45	0.260544	0.352	0.194	2.86431e-41	3	Rgs8
1.9897e-45	0.339524	0.667	0.473	3.90897e-41	3	Gm30382
2.41392e-45	0.319666	0.695	0.505	4.74239e-41	3	Ndfip1
3.00084e-45	0.292426	0.795	0.589	5.89546e-41	3	Etv6
6.64188e-45	0.298716	0.825	0.656	1.30486e-40	3	Epb41l3
7.26696e-45	0.252927	0.418	0.245	1.42767e-40	3	Gm2824
1.2993e-44	0.319663	0.88	0.715	2.5526e-40	3	Pknox2
2.67656e-43	0.356556	0.807	0.643	5.25836e-39	3	Xkr6
3.18113e-43	0.273729	0.675	0.47	6.24965e-39	3	Ptpn5
4.68212e-42	0.256276	0.745	0.534	9.19849e-38	3	Zmat4
1.08194e-41	0.264355	0.916	0.78	2.12557e-37	3	Prkca
1.09532e-41	0.262412	0.49	0.309	2.15187e-37	3	Arhgap15
1.36797e-41	0.253593	0.576	0.377	2.68752e-37	3	Wipf3
1.62292e-41	0.261907	0.511	0.333	3.18839e-37	3	Mb21d2
2.96222e-41	0.283504	0.942	0.782	5.81957e-37	3	Mical3
1.40632e-40	0.280127	0.868	0.686	2.76285e-36	3	Cyfip2
1.78993e-40	0.273289	0.91	0.752	3.5165e-36	3	Slc9a9
4.03957e-40	0.257192	0.701	0.499	7.93615e-36	3	Uggt2
4.22442e-40	0.282415	0.912	0.714	8.2993e-36	3	Bsn
5.61898e-40	0.259346	0.661	0.47	1.10391e-35	3	Herc3
9.6273e-40	0.275984	0.626	0.44	1.89138e-35	3	Cdyl2
1.45834e-38	0.264924	0.937	0.791	2.86506e-34	3	Khdrbs2
1.54625e-38	0.26158	0.91	0.756	3.03777e-34	3	Pde4dip
1.09356e-37	0.265269	0.705	0.506	2.14841e-33	3	Igsf9b
1.98412e-36	0.260744	0.844	0.694	3.89801e-32	3	Kcnj3
1.54287e-35	0.263677	0.943	0.813	3.03113e-31	3	Asap1
2.24894e-35	0.291633	0.863	0.699	4.41828e-31	3	Wdr17
6.40726e-35	0.256116	0.844	0.667	1.25877e-30	3	Iqsec2
5.1094e-34	0.252853	0.822	0.633	1.00379e-29	3	Zfyve28
9.2533e-30	0.253115	0.786	0.618	1.8179e-25	3	Gfod1
0	2.31613	0.986	0.591	0	4	Il1rapl2
0	1.43477	0.915	0.442	0	4	Nell1
0	1.30621	0.802	0.278	0	4	Scube1
0	1.22311	0.871	0.464	0	4	Gm49678
0	1.03922	0.648	0.178	0	4	Deptor
0	1.03767	0.999	0.9	0	4	Tspan5
0	1.03009	0.95	0.489	0	4	Grik3
0	0.925217	0.984	0.805	0	4	Klhl29
0	0.914538	1	0.905	0	4	Celf4
0	0.875739	0.991	0.882	0	4	Ext1
0	0.82718	0.996	0.925	0	4	Agbl4
0	0.791659	0.998	0.895	0	4	Tenm4
2.75501e-306	0.919006	0.968	0.694	5.41249e-302	4	Galnt17
1.04105e-299	0.910295	0.991	0.833	2.04524e-295	4	Grm8
1.67945e-294	0.953048	0.97	0.689	3.29946e-290	4	St6galnac5
1.58149e-290	0.849569	0.985	0.798	3.107e-286	4	Fam189a1
4.14474e-289	0.612365	1	1	8.14275e-285	4	Dpp10
9.48225e-286	0.841646	0.987	0.85	1.86288e-281	4	Smyd3
3.66346e-266	0.720506	0.999	0.991	7.19724e-262	4	Lrp1b
9.00017e-243	0.841812	0.903	0.501	1.76817e-238	4	Hs3st2
1.59086e-242	0.798408	0.863	0.451	3.12541e-238	4	Slc24a3
6.99985e-242	0.658291	0.469	0.135	1.37519e-237	4	Rftn1
3.35744e-241	0.62403	0.995	0.949	6.59602e-237	4	Oxr1
9.5167e-238	0.504744	1	0.993	1.86965e-233	4	Phactr1
9.37832e-236	0.779737	0.985	0.834	1.84246e-231	4	Fat3
6.78326e-230	0.996281	0.964	0.829	1.33264e-225	4	Sgcd
7.6757e-228	0.673551	0.993	0.918	1.50797e-223	4	Kcnq3
1.04911e-227	0.736932	0.767	0.349	2.06107e-223	4	Cnih3
4.42191e-226	0.461821	0.999	0.993	8.68729e-222	4	Ank2
1.92214e-225	0.727894	0.981	0.76	3.77623e-221	4	Rasgef1b
1.47099e-217	0.778246	0.967	0.796	2.88991e-213	4	Cdh10
6.84333e-217	0.597327	0.618	0.223	1.34444e-212	4	Pou6f2
9.091e-209	0.790284	0.925	0.626	1.78602e-204	4	Npas2
3.87596e-208	0.786589	0.672	0.302	7.61471e-204	4	Rspo2
3.85104e-206	0.715363	0.999	0.939	7.56576e-202	4	Pcdh15
3.40889e-202	0.723944	0.918	0.57	6.6971e-198	4	Kcnab1
1.64877e-196	0.743444	0.9	0.534	3.23918e-192	4	Fras1
4.55947e-192	0.720198	0.948	0.699	8.95754e-188	4	Tox
7.15261e-192	0.525755	0.447	0.14	1.4052e-187	4	Cpne7
1.37218e-190	0.678938	0.719	0.344	2.69579e-186	4	Stum
2.16265e-189	0.513237	0.488	0.165	4.24875e-185	4	Vav3
3.33985e-189	0.539233	0.99	0.913	6.56148e-185	4	Prkcb
3.20323e-184	0.60426	0.884	0.531	6.29306e-180	4	Dlc1
3.93205e-183	0.737065	0.915	0.591	7.7249e-179	4	Ankrd33b
6.65688e-182	0.72909	0.885	0.567	1.30781e-177	4	Runx2
3.75786e-172	0.707518	0.557	0.236	7.3827e-168	4	Thsd4
2.31895e-169	0.604319	0.689	0.318	4.5558e-165	4	Gfra2
8.95578e-168	0.371956	1	0.997	1.75945e-163	4	Adgrb3
2.51657e-167	0.532436	0.498	0.189	4.94406e-163	4	Gm32442
2.99848e-167	0.627027	0.974	0.785	5.89082e-163	4	Rimbp2
1.00608e-164	0.603372	0.973	0.803	1.97654e-160	4	Plxna4
4.6848e-162	0.466156	1	0.955	9.20375e-158	4	Arpp21
5.31696e-161	0.629067	0.647	0.287	1.04457e-156	4	Galnt14
1.433e-159	0.517635	0.993	0.95	2.81527e-155	4	Cntn5
3.31643e-159	0.387076	1	0.997	6.51545e-155	4	Nkain2
1.13987e-158	0.591286	0.756	0.386	2.23939e-154	4	Galnt9
1.61591e-158	0.650745	0.951	0.702	3.17461e-154	4	Prkag2
7.31154e-158	0.704928	0.955	0.771	1.43642e-153	4	Cdh18
1.03753e-157	0.446878	0.388	0.123	2.03833e-153	4	Rxfp1
2.83294e-157	0.628892	0.899	0.567	5.56559e-153	4	Pde4a
8.79517e-156	0.601423	0.934	0.687	1.7279e-151	4	Slc2a13
1.3976e-155	0.48069	0.62	0.278	2.74573e-151	4	Arhgap42
2.1839e-155	0.454731	0.527	0.206	4.29048e-151	4	B3glct
1.4129e-154	0.630441	0.467	0.179	2.77578e-150	4	Gm11639
3.68481e-154	0.388247	0.327	0.095	7.23917e-150	4	Tmem91
2.9908e-152	0.536436	0.991	0.941	5.87573e-148	4	Ncam2
3.57793e-149	0.434821	0.412	0.142	7.0292e-145	4	BC006965
6.28279e-147	0.594155	0.989	0.875	1.23432e-142	4	Pde1a
9.94549e-146	0.588751	0.934	0.687	1.95389e-141	4	Fhod3
2.05842e-140	0.601195	0.845	0.543	4.04398e-136	4	Ptprr
7.18351e-140	0.530138	0.971	0.811	1.41127e-135	4	Ncald
8.30184e-140	0.596576	0.867	0.571	1.63098e-135	4	Osbp2
1.1214e-139	0.376383	1	1	2.2031e-135	4	Ptprd
7.0441e-139	0.480334	1	0.957	1.38388e-134	4	Etl4
7.09254e-138	0.473562	0.983	0.856	1.3934e-133	4	Khdrbs3
1.39704e-135	0.439041	0.616	0.285	2.74463e-131	4	Myh9
3.88788e-135	0.596982	0.966	0.819	7.63812e-131	4	Chsy3
2.67596e-131	0.500528	0.986	0.834	5.25718e-127	4	Apba2
6.74749e-127	0.460509	0.963	0.768	1.32561e-122	4	Xylt1
2.12703e-125	0.482785	0.62	0.308	4.17876e-121	4	Slc6a7
2.41116e-124	0.465814	0.992	0.938	4.73697e-120	4	Large1
2.57994e-122	0.44944	0.608	0.289	5.06856e-118	4	Sept(9)
2.80654e-121	0.522546	0.96	0.77	5.51372e-117	4	Clstn2
5.10798e-121	0.499795	0.564	0.273	1.00351e-116	4	Efcab6
8.79984e-119	0.48055	0.683	0.35	1.72882e-114	4	Hs3st5
8.85686e-117	0.436085	0.981	0.879	1.74002e-112	4	Hivep3
2.37015e-116	0.493287	0.956	0.779	4.65639e-112	4	Sh3gl2
7.71521e-115	0.513475	0.51	0.233	1.51573e-110	4	Ntng2
8.46665e-115	0.551953	0.909	0.682	1.66336e-110	4	Rnf150
2.72684e-114	0.633126	0.873	0.631	5.35714e-110	4	Sorcs3
5.92147e-114	0.486154	0.989	0.873	1.16333e-109	4	Gabbr2
6.26846e-114	0.374485	0.522	0.235	1.2315e-109	4	Gm2824
7.96942e-114	0.56844	0.859	0.567	1.56567e-109	4	Kcnip3
4.38267e-113	0.489572	0.749	0.419	8.61018e-109	4	Lhfp
1.58048e-112	0.412602	0.559	0.266	3.105e-108	4	Gm32014
3.75762e-112	0.319675	0.999	0.997	7.38221e-108	4	Syt1
5.24212e-112	0.499466	0.739	0.429	1.02987e-107	4	Cdyl2
7.78512e-112	0.554002	0.902	0.655	1.52947e-107	4	Rap1gap2
1.04586e-111	0.310044	0.419	0.167	2.05469e-107	4	Fbn1
2.05789e-110	0.510256	0.933	0.677	4.04294e-106	4	Kcnh1
5.52513e-110	0.438851	1	1	1.08547e-105	4	Lsamp
1.11751e-109	0.464577	0.983	0.809	2.19545e-105	4	Sv2b
7.70942e-109	0.537538	0.801	0.497	1.51459e-104	4	Lin7a
2.07372e-108	0.438161	0.974	0.834	4.07402e-104	4	Cdk14
4.73664e-107	0.367014	0.995	0.972	9.3056e-103	4	Pde4d
3.16122e-106	0.452722	0.994	0.929	6.21053e-102	4	Schip1
1.42736e-105	0.299196	0.979	0.866	2.80419e-101	4	Pde4b
3.31085e-104	0.336977	0.972	0.843	6.50449e-100	4	Tnr
4.10071e-103	0.450959	0.858	0.562	8.05625e-99	4	Sorl1
6.43897e-103	0.456003	0.962	0.828	1.265e-98	4	Robo2
8.71883e-103	0.470822	0.746	0.435	1.7129e-98	4	Trpc5
1.3153e-102	0.488118	0.892	0.607	2.58405e-98	4	Nwd2
1.7779e-102	0.469305	0.891	0.626	3.49286e-98	4	Zfyve28
3.49451e-102	0.475817	0.794	0.502	6.86532e-98	4	Dkk3
3.7018e-102	0.319028	1	0.981	7.27255e-98	4	Kalrn
5.64829e-102	0.432599	0.7	0.396	1.10966e-97	4	Syndig1
7.27036e-102	0.300388	0.999	0.986	1.42833e-97	4	Cntnap2
8.10315e-102	0.480796	0.989	0.902	1.59194e-97	4	Car10
1.43477e-101	0.514242	0.875	0.598	2.81874e-97	4	Lingo1
2.50113e-101	0.432186	0.972	0.828	4.91372e-97	4	D430041D05Rik
1.38839e-100	0.398101	0.643	0.345	2.72762e-96	4	Kcnmb4
4.04516e-100	0.254268	0.319	0.116	7.94712e-96	4	Msrb2
6.14455e-100	0.5539	0.762	0.49	1.20716e-95	4	Gm33228
8.46691e-100	0.400725	0.531	0.263	1.66341e-95	4	Stk40
1.54271e-99	0.410905	0.968	0.816	3.0308e-95	4	Iqsec1
2.44358e-99	0.59697	0.831	0.608	4.80066e-95	4	Ndst3
2.06287e-98	0.416088	0.96	0.795	4.05271e-94	4	Dgkb
2.42491e-98	0.448257	0.735	0.439	4.76398e-94	4	St8sia5
6.94889e-98	0.260158	0.305	0.108	1.36518e-93	4	St3gal1
1.63891e-97	0.470802	0.808	0.541	3.21979e-93	4	2610035D17Rik
9.89749e-97	0.434117	0.578	0.301	1.94446e-92	4	Arhgap15
3.74375e-96	0.371039	0.978	0.866	7.35498e-92	4	Foxp1
2.27025e-94	0.4492	0.857	0.588	4.46013e-90	4	Pcnx2
7.27416e-94	0.313467	0.488	0.228	1.42908e-89	4	Gm48957
2.24922e-93	0.384013	0.999	0.996	4.41882e-89	4	Tenm2
1.41328e-91	0.375464	0.585	0.306	2.77654e-87	4	Ptprf
3.05645e-91	0.298366	0.527	0.262	6.0047e-87	4	Cnr1
8.76555e-91	0.484231	0.786	0.517	1.72208e-86	4	Ssbp3
2.06224e-89	0.282707	0.329	0.13	4.05148e-85	4	Prrg1
4.14612e-89	0.401659	0.581	0.311	8.14547e-85	4	Lyzl4
6.86949e-89	0.463944	0.767	0.5	1.34958e-84	4	Igsf9b
7.33707e-89	0.370986	0.979	0.872	1.44144e-84	4	Ldlrad4
3.27556e-88	0.281439	1	1	6.43517e-84	4	Celf2
3.77797e-88	0.29485	0.484	0.23	7.4222e-84	4	Nrn1
1.92654e-87	0.377125	0.992	0.911	3.78489e-83	4	Kcnb2
4.4694e-87	0.3489	1	0.998	8.78059e-83	4	Nrg1
3.03412e-86	0.422536	0.74	0.46	5.96083e-82	4	Elavl4
3.24633e-86	0.443405	0.902	0.66	6.37775e-82	4	Bcl11a
3.4624e-86	0.442196	0.937	0.712	6.80223e-82	4	Bsn
1.1259e-85	0.445693	0.86	0.578	2.21195e-81	4	Sidt1
1.78726e-85	0.40527	0.702	0.418	3.51124e-81	4	Dab2ip
7.09519e-85	0.411429	0.918	0.693	1.39392e-80	4	Cobl
2.02237e-84	0.368003	0.99	0.87	3.97315e-80	4	Spock1
1.28763e-83	0.362207	0.936	0.737	2.52968e-79	4	Hs6st3
2.22615e-83	0.474771	0.43	0.212	4.3735e-79	4	Adamts18
3.52257e-82	0.257744	0.846	0.525	6.92043e-78	4	Zmat4
4.68288e-82	0.400731	0.944	0.721	9.19998e-78	4	Srrm4
1.93863e-81	0.391515	0.856	0.581	3.80863e-77	4	Mpped1
2.5325e-80	0.408983	0.737	0.466	4.97535e-76	4	Man1a
3.29606e-80	0.450933	0.85	0.611	6.47545e-76	4	Ppm1l
5.3479e-80	0.284916	0.255	0.093	1.05065e-75	4	Slc26a4
6.74725e-79	0.361013	0.987	0.853	1.32556e-74	4	Prickle1
8.61287e-79	0.346868	0.561	0.302	1.69208e-74	4	Gm41361
8.67667e-79	0.278952	0.449	0.215	1.70462e-74	4	Gm46102
3.60218e-77	0.389991	0.931	0.717	7.07685e-73	4	Cacna1b
6.1894e-77	0.419801	0.887	0.638	1.21597e-72	4	Svop
1.37446e-76	0.253781	0.44	0.21	2.70026e-72	4	6430548M08Rik
1.12292e-74	0.395524	0.762	0.499	2.20609e-70	4	Sgsm1
1.25e-74	0.375713	0.674	0.405	2.45575e-70	4	Wscd2
5.36007e-74	0.328847	0.557	0.302	1.05304e-69	4	Arhgef25
6.3507e-74	0.320156	0.527	0.282	1.24766e-69	4	Gm50304
2.2277e-73	0.326293	0.567	0.316	4.37653e-69	4	Rasa3
5.09641e-73	0.382691	0.668	0.407	1.00124e-68	4	Tmem117
7.72014e-73	0.391615	0.705	0.433	1.5167e-68	4	9130024F11Rik
5.12887e-72	0.290935	0.518	0.273	1.00762e-67	4	Slc39a11
6.06046e-72	0.342497	0.979	0.893	1.19064e-67	4	Samd12
7.18401e-72	0.352292	0.992	0.931	1.41137e-67	4	Prkn
2.25337e-71	0.344057	0.384	0.183	4.42697e-67	4	Etv1
3.30976e-71	0.364539	0.938	0.744	6.50236e-67	4	Dtnb
3.46952e-71	0.373773	0.959	0.811	6.81623e-67	4	Asap1
4.14185e-71	0.289195	0.589	0.333	8.13707e-67	4	Rnf144a
5.99632e-70	0.271505	0.521	0.28	1.17804e-65	4	Osbpl2
1.3196e-69	0.287812	0.991	0.938	2.59248e-65	4	Cadps
2.55397e-69	0.392449	0.994	0.921	5.01753e-65	4	Pde10a
2.29936e-68	0.257552	0.459	0.234	4.51732e-64	4	Unc5a
3.58806e-68	0.329889	0.981	0.904	7.04911e-64	4	Cacnb4
3.60725e-68	0.2878	0.613	0.342	7.08679e-64	4	Sulf2
4.00211e-68	0.361171	0.854	0.624	7.86255e-64	4	Fnbp1l
4.18818e-68	0.290221	0.557	0.313	8.22809e-64	4	Rtn4r
4.69787e-68	0.346887	0.88	0.661	9.22944e-64	4	Unc5c
1.62897e-67	0.331294	0.964	0.78	3.20027e-63	4	Mical3
2.04935e-67	0.252749	0.336	0.152	4.02615e-63	4	Fam129b
5.5952e-67	0.276322	0.353	0.164	1.09923e-62	4	Gm15398
2.28844e-66	0.28153	0.534	0.296	4.49586e-62	4	Pxdn
2.99796e-66	0.361787	0.887	0.649	5.8898e-62	4	Satb2
3.36289e-66	0.327161	0.723	0.454	6.60674e-62	4	Stx1a
4.24041e-66	0.272178	0.695	0.415	8.33071e-62	4	Slit1
6.4408e-66	0.27299	0.613	0.353	1.26536e-61	4	2900026A02Rik
1.29073e-65	0.326009	0.995	0.9	2.53576e-61	4	Cacna1a
1.57492e-65	0.334068	0.987	0.911	3.09408e-61	4	R3hdm1
2.19761e-65	0.368789	0.877	0.615	4.31743e-61	4	Rtl4
1.93038e-64	0.354783	0.85	0.601	3.79242e-60	4	Dgkz
2.86019e-64	0.372333	0.801	0.54	5.61914e-60	4	Pgbd5
3.73181e-64	0.447146	0.902	0.689	7.33152e-60	4	Cdh12
4.1598e-64	0.338719	0.987	0.882	8.17235e-60	4	Kcnq1ot1
7.5088e-64	0.316981	0.977	0.9	1.47518e-59	4	Thrb
2.93245e-62	0.362916	0.907	0.738	5.7611e-58	4	Kcnt2
5.30174e-62	0.33852	0.959	0.753	1.04158e-57	4	Shank2
4.21869e-61	0.331482	0.803	0.56	8.28804e-57	4	Adcy1
5.3722e-61	0.330633	0.81	0.556	1.05542e-56	4	Lmtk2
1.09394e-60	0.372632	0.888	0.674	2.14915e-56	4	Galnt18
1.2441e-60	0.294176	0.74	0.477	2.44416e-56	4	Atp11b
4.48768e-60	0.329986	0.977	0.843	8.81649e-56	4	Aff3
2.66076e-59	0.278173	0.644	0.396	5.22733e-55	4	Hivep1
1.94608e-58	0.374404	0.843	0.615	3.82327e-54	4	Pdzrn3
2.07484e-58	0.302517	0.983	0.893	4.07622e-54	4	Otud7a
4.009e-58	0.326965	0.799	0.557	7.87609e-54	4	Olfm1
8.01102e-58	0.263194	0.653	0.4	1.57385e-53	4	Tpd52
8.0641e-58	0.321206	0.843	0.606	1.58427e-53	4	Prrc2b
8.10198e-58	0.34739	0.902	0.685	1.59172e-53	4	Myrip
8.95823e-58	0.317785	0.863	0.618	1.75993e-53	4	Pfkp
2.01446e-57	0.255211	0.514	0.288	3.95761e-53	4	Cacna1g
4.62587e-57	0.383673	0.824	0.587	9.08799e-53	4	Etv6
5.38049e-57	0.302913	0.952	0.792	1.05705e-52	4	Atp8a1
6.93611e-55	0.299886	0.961	0.811	1.36267e-50	4	Srgap3
9.56365e-55	0.289846	0.893	0.621	1.87887e-50	4	Fstl4
2.87983e-54	0.256327	0.57	0.341	5.65772e-50	4	Lrp8
3.18709e-53	0.302145	0.93	0.771	6.26136e-49	4	Slc24a2
9.19503e-53	0.359897	0.966	0.829	1.80646e-48	4	Slit3
3.76025e-52	0.278304	0.673	0.414	7.38739e-48	4	Ajap1
6.26263e-52	0.686508	0.905	0.78	1.23036e-47	4	Zfp804b
5.20264e-51	0.284172	0.916	0.723	1.02211e-46	4	Wnk2
1.43923e-50	0.277885	0.731	0.481	2.82752e-46	4	Plekhg5
3.52181e-50	0.273898	0.595	0.37	6.91895e-46	4	Elfn2
5.93167e-50	0.308174	0.904	0.71	1.16534e-45	4	Dnajc6
1.02768e-49	0.272295	0.805	0.571	2.01898e-45	4	Ccdc85a
1.28106e-49	0.352751	0.816	0.595	2.51677e-45	4	Sergef
3.87419e-49	0.281531	0.962	0.841	7.61124e-45	4	Enox1
5.33298e-49	0.302162	0.883	0.697	1.04772e-44	4	Zfp385b
7.16145e-49	0.253111	0.641	0.404	1.40694e-44	4	Zmiz1os1
1.49455e-48	0.256891	0.604	0.384	2.93619e-44	4	Pigk
1.45117e-47	0.298909	0.961	0.794	2.85096e-43	4	Elavl3
1.53172e-47	0.260991	0.989	0.943	3.00921e-43	4	Cntn4
3.79344e-46	0.25857	0.985	0.91	7.4526e-42	4	Sorbs2
6.82362e-46	0.308383	0.932	0.735	1.34057e-41	4	Dlgap4
2.23033e-45	0.284944	0.897	0.702	4.38172e-41	4	Rapgef5
4.32713e-45	0.25679	0.781	0.545	8.50108e-41	4	Cacng2
5.24758e-45	0.295198	0.86	0.641	1.03094e-40	4	Grik5
2.29949e-44	0.289133	0.451	0.264	4.51758e-40	4	Ntng1
2.20156e-43	0.274277	0.884	0.653	4.32519e-39	4	Plekha6
3.97835e-43	0.284863	0.796	0.561	7.81586e-39	4	Cpne4
4.02772e-43	0.291558	0.879	0.696	7.91285e-39	4	Ank
4.50665e-43	0.270482	0.977	0.857	8.85376e-39	4	Cacna1e
9.75439e-43	0.30039	0.938	0.78	1.91635e-38	4	Shisa9
3.83119e-41	0.285351	0.874	0.677	7.52676e-37	4	Zbtb16
4.03011e-41	0.345828	0.962	0.891	7.91755e-37	4	Gpc6
4.55799e-41	0.260361	0.911	0.693	8.95462e-37	4	Cntn3
2.82702e-40	0.283038	0.96	0.784	5.55395e-36	4	Pacsin1
8.08464e-40	0.264184	0.964	0.825	1.58831e-35	4	Hecw1
7.36754e-39	0.264918	0.858	0.641	1.44743e-34	4	Ppp2r2c
5.2679e-38	0.307505	0.932	0.779	1.03493e-33	4	Brinp1
3.9092e-37	0.25368	0.937	0.788	7.68001e-33	4	Mical2
1.495e-36	0.253164	0.964	0.83	2.93707e-32	4	A230006K03Rik
2.27213e-35	0.275722	0.929	0.801	4.46383e-31	4	Nlk
3.95477e-34	0.305261	0.934	0.801	7.76953e-30	4	Nell2
5.25093e-34	0.251697	0.93	0.76	1.0316e-29	4	Ptprs
5.37636e-34	0.278609	0.989	0.889	1.05624e-29	4	AC149090.1
2.19829e-33	0.255004	0.881	0.697	4.31876e-29	4	Wdr17
4.79377e-31	0.25326	0.924	0.778	9.41784e-27	4	Trim2
1.7486e-27	0.273907	0.838	0.672	3.4353e-23	4	Ano3
7.19552e-27	0.256913	0.999	0.994	1.41363e-22	4	Lrrc4c
0	2.75295	0.939	0.195	0	5	Gm2164
0	1.96499	0.998	0.847	0	5	Pex5l
0	1.89284	0.992	0.866	0	5	Tafa1
0	1.7823	0.945	0.352	0	5	Bcl11b
0	1.73459	0.742	0.136	0	5	L3mbtl4
0	1.51629	0.981	0.638	0	5	Dscaml1
0	1.49268	0.829	0.282	0	5	Gm19410
0	1.4472	0.961	0.703	0	5	Sorcs1
0	1.39678	0.746	0.145	0	5	Chst8
0	1.28541	0.728	0.164	0	5	Rhbdl3
0	1.24345	0.895	0.529	0	5	Rab3c
0	1.22684	0.861	0.383	0	5	Galnt9
0	1.20829	0.911	0.538	0	5	Fras1
0	1.20436	0.886	0.442	0	5	Sorcs2
0	1.14136	0.85	0.365	0	5	Cadps2
0	1.0505	0.631	0.146	0	5	Cacna1h
0	1.04218	0.592	0.082	0	5	Tmem163
0	1.03956	0.999	0.953	0	5	Robo1
0	1.03287	0.611	0.127	0	5	Tcerg1l
0	1.02439	0.977	0.776	0	5	Cacna2d3
0	0.983752	0.998	0.972	0	5	Sgcz
0	0.929856	0.994	0.954	0	5	Grik2
0	0.884532	0.59	0.137	0	5	Gng7
0	0.880305	0.398	0.042	0	5	Trpc7
0	0.878448	0.999	0.988	0	5	Ctnna2
0	0.875419	0.997	0.973	0	5	Dab1
0	0.870884	0.416	0.055	0	5	Adamts2
0	0.813506	0.541	0.11	0	5	Raver2
0	0.772653	1	1	0	5	Meg3
0	0.759379	0.498	0.111	0	5	Parm1
0	0.74922	0.443	0.077	0	5	Trmt9b
0	0.741239	0.4	0.058	0	5	Gm6260
0	0.620132	0.412	0.057	0	5	Npr3
0	0.483581	0.256	0.028	0	5	Dchs2
2.10724e-300	1.05468	0.938	0.514	4.13989e-296	5	Sdk2
1.15887e-297	1.14125	0.913	0.578	2.27673e-293	5	Pdzd2
1.83538e-294	1.14077	0.946	0.736	3.60579e-290	5	Hcn1
3.47631e-290	1.11271	0.958	0.702	6.82957e-286	5	Tox
2.64306e-278	0.749244	0.995	0.935	5.19255e-274	5	Gria3
1.55411e-271	1.10091	0.947	0.73	3.0532e-267	5	Galnt13
6.72418e-268	1.18226	0.963	0.717	1.32103e-263	5	Cdh13
4.65042e-263	0.871017	0.56	0.173	9.13621e-259	5	Vat1l
8.22665e-262	0.774754	0.991	0.957	1.61621e-257	5	Grid2
2.75308e-261	0.995629	0.928	0.604	5.40871e-257	5	Ndst3
3.40998e-261	0.931194	0.779	0.333	6.69925e-257	5	Sulf2
1.38358e-260	0.747035	0.997	0.962	2.71818e-256	5	Ralyl
1.87778e-259	0.666985	1	0.993	3.6891e-255	5	Magi2
6.19475e-258	0.596205	0.363	0.07	1.21702e-253	5	Htr4
1.55041e-252	1.01818	0.859	0.507	3.04594e-248	5	Kcnn2
1.09662e-243	0.973401	0.94	0.683	2.15442e-239	5	Ryr3
1.87641e-241	0.446679	0.32	0.058	3.68639e-237	5	Fezf2
9.48356e-241	0.851141	0.961	0.785	1.86314e-236	5	Nos1ap
2.45964e-237	0.914018	0.659	0.251	4.83221e-233	5	Ntng1
4.36427e-237	0.890039	0.96	0.791	8.57404e-233	5	Khdrbs2
9.55738e-235	0.607859	0.999	0.99	1.87764e-230	5	Fam155a
2.93213e-234	0.959252	0.655	0.254	5.76046e-230	5	Gm10754
5.88568e-226	0.990847	0.818	0.449	1.1563e-221	5	Nkain3
2.32202e-224	0.920994	0.873	0.565	4.56184e-220	5	Sorl1
1.95368e-221	0.654662	0.358	0.081	3.83819e-217	5	Klhl1
1.09791e-213	0.815579	0.959	0.753	2.15695e-209	5	Rasgrf1
5.00834e-211	0.544793	0.447	0.121	9.83939e-207	5	Fam126a
1.03014e-210	0.373218	0.332	0.068	2.02381e-206	5	Bcl6
1.56711e-210	0.840221	0.954	0.781	3.07874e-206	5	Ldb2
1.24083e-209	0.606141	0.393	0.097	2.43773e-205	5	Coro6
1.65874e-208	0.895699	0.924	0.631	3.25876e-204	5	Prkcg
8.94953e-208	0.578984	0.423	0.113	1.75823e-203	5	Gm10649
2.62878e-207	0.508567	0.369	0.086	5.1645e-203	5	Tanc1
1.16979e-206	0.632278	0.473	0.145	2.29818e-202	5	Clcn2
6.69961e-206	0.627186	0.494	0.154	1.31621e-201	5	Gm44257
2.66848e-201	1.00884	0.967	0.781	5.2425e-197	5	Kirrel3
4.13208e-201	0.80894	0.597	0.23	8.11789e-197	5	Cdh22
1.32241e-200	0.839506	0.859	0.468	2.59801e-196	5	Igsf21
4.44631e-199	0.814063	0.835	0.472	8.73522e-195	5	Ephb1
8.40183e-198	0.514281	0.342	0.081	1.65062e-193	5	Kcng1
2.95823e-197	0.787862	0.933	0.784	5.81174e-193	5	Fam135b
9.926e-194	0.437716	0.332	0.076	1.95006e-189	5	Adam18
1.75278e-193	0.476199	0.999	0.989	3.44351e-189	5	Anks1b
1.60733e-191	0.499127	1	0.994	3.15776e-187	5	Snhg11
1.00453e-190	0.727124	0.594	0.231	1.9735e-186	5	Tmem150c
3.95794e-190	0.686827	0.979	0.909	7.77576e-186	5	Slc8a1
2.1266e-187	0.868664	0.785	0.421	4.17793e-183	5	Ksr1
4.71608e-186	0.482444	0.999	0.997	9.2652e-182	5	Nkain2
7.77917e-186	0.810709	0.931	0.678	1.52829e-181	5	Sema6d
3.03352e-179	0.753804	0.744	0.388	5.95965e-175	5	Cacng8
7.10769e-179	0.806582	0.743	0.385	1.39638e-174	5	Pcsk5
2.18796e-177	0.617377	0.386	0.113	4.29846e-173	5	4930419G24Rik
5.31455e-177	0.723764	0.829	0.47	1.0441e-172	5	Ano4
7.87116e-177	0.554749	0.404	0.119	1.54637e-172	5	Dnah9
2.7101e-176	0.736516	0.948	0.728	5.32426e-172	5	Sez6l
1.18617e-175	0.719957	0.936	0.725	2.33035e-171	5	Nfib
6.46575e-175	0.365109	0.5	0.165	1.27026e-170	5	Reln
1.3559e-172	0.544813	0.997	0.972	2.6638e-168	5	Pde4d
1.52434e-172	0.629356	0.988	0.855	2.99471e-168	5	Csmd2
4.08678e-172	0.431829	0.999	0.992	8.02889e-168	5	Dlgap1
5.85802e-170	0.491368	0.459	0.147	1.15087e-165	5	Atp8b1
2.76096e-167	0.791219	0.757	0.405	5.42418e-163	5	Iqgap2
2.30379e-165	0.392646	0.409	0.121	4.52603e-161	5	Sept(4)
1.19818e-164	0.68504	0.668	0.307	2.35395e-160	5	Adgra1
3.1764e-163	0.60366	0.578	0.235	6.24035e-159	5	Trpc4
3.72025e-162	0.373536	0.418	0.122	7.30881e-158	5	Tox2
1.91508e-161	0.637278	0.645	0.287	3.76237e-157	5	Rbms1
1.00665e-160	0.66992	0.529	0.207	1.97766e-156	5	Adamts18
6.65223e-160	0.802403	0.801	0.452	1.3069e-155	5	Htr1f
7.94682e-157	0.619872	0.624	0.262	1.56123e-152	5	Adra1a
1.18776e-156	0.830314	0.797	0.474	2.33347e-152	5	Cntnap5b
1.35788e-154	0.522333	0.99	0.921	2.6677e-150	5	Ptprn2
3.24848e-153	0.781913	0.706	0.369	6.38196e-149	5	Epha10
3.63234e-153	0.320823	0.335	0.088	7.1361e-149	5	Serpine2
5.79674e-153	0.689524	0.743	0.388	1.13883e-148	5	Fmn1
1.0722e-150	0.659331	0.458	0.16	2.10644e-146	5	Col6a1
5.26035e-149	0.734916	0.735	0.421	1.03345e-144	5	Sec14l1
2.23882e-146	0.742983	0.763	0.446	4.39838e-142	5	Crim1
8.42468e-146	0.701284	0.664	0.318	1.65511e-141	5	Cntnap5c
2.76063e-144	0.704576	0.947	0.738	5.42353e-140	5	Caln1
5.47472e-144	0.648628	0.945	0.772	1.07556e-139	5	Xylt1
3.20355e-143	0.66549	0.629	0.3	6.29369e-139	5	Tmem200a
7.06381e-138	0.601435	0.961	0.823	1.38776e-133	5	Epha5
5.28415e-137	0.662562	0.756	0.442	1.03812e-132	5	St8sia5
1.792e-136	0.562186	0.979	0.885	3.52056e-132	5	Epha6
7.19568e-136	0.687048	0.879	0.574	1.41366e-131	5	Pde4a
7.12774e-135	0.498483	0.984	0.905	1.40032e-130	5	Rian
8.57776e-135	0.668287	0.912	0.702	1.68519e-130	5	Miat
8.95938e-134	0.694139	0.693	0.366	1.76016e-129	5	Dpyd
2.05328e-132	0.643427	0.679	0.366	4.03387e-128	5	Gap43
8.19962e-131	0.648875	0.838	0.541	1.6109e-126	5	Ptk2b
1.50586e-128	0.617379	1	0.996	2.95842e-124	5	Lrrtm4
1.75278e-126	0.608743	0.561	0.257	3.44352e-122	5	Gabra5
1.02192e-119	0.541037	0.987	0.883	2.00766e-115	5	Ahi1
1.97604e-119	0.392656	1	1	3.88214e-115	5	Dpp10
1.60768e-118	0.432616	0.998	0.952	3.15844e-114	5	Grin2a
5.46519e-118	0.597098	0.967	0.85	1.07369e-113	5	Camta1
5.34653e-116	0.446766	0.504	0.21	1.05038e-111	5	Gm10125
1.22972e-115	0.475905	0.991	0.926	2.4159e-111	5	Prkce
1.23487e-115	0.435789	0.989	0.941	2.42603e-111	5	Gria1
1.61514e-115	0.466005	0.984	0.914	3.17311e-111	5	Prkcb
2.37973e-115	0.819317	0.743	0.471	4.67522e-111	5	Gm30382
5.49366e-115	0.532566	0.795	0.493	1.07928e-110	5	Nr3c2
1.50275e-114	0.618777	0.846	0.592	2.9523e-110	5	Pcnx2
1.30141e-113	0.622498	0.814	0.557	2.55675e-109	5	Sh3rf1
6.6991e-113	0.339609	0.314	0.101	1.31611e-108	5	Pls1
1.41947e-111	0.534299	0.954	0.82	2.78868e-107	5	Iqsec1
4.15019e-111	0.520984	0.596	0.301	8.15346e-107	5	Parp8
4.24974e-111	0.563615	0.662	0.353	8.34904e-107	5	2900026A02Rik
8.55701e-111	0.41203	0.367	0.134	1.68111e-106	5	Crym
9.04256e-109	0.298908	0.31	0.098	1.7765e-104	5	Pbx3
3.12761e-108	0.599836	0.688	0.401	6.14451e-104	5	Etv5
4.2146e-107	0.525466	0.932	0.789	8.28e-103	5	Dync1i1
6.38557e-107	0.348115	0.252	0.073	1.25451e-102	5	Gm37459
7.53096e-106	0.409786	0.996	0.956	1.47953e-101	5	Arpp21
9.11077e-106	0.467404	0.419	0.171	1.7899e-101	5	Gm44151
1.37288e-105	0.619572	0.986	0.931	2.69717e-101	5	Schip1
1.46071e-105	0.55155	0.904	0.698	2.86971e-101	5	Zfp385b
2.40378e-105	0.416794	0.989	0.927	4.72246e-101	5	Agbl4
5.92959e-105	0.555093	0.892	0.675	1.16493e-100	5	Nrxn2
3.21614e-103	0.276571	0.523	0.224	6.31843e-99	5	Lpp
4.7749e-103	0.537542	0.895	0.664	9.38077e-99	5	Nav1
4.5832e-101	0.482376	0.74	0.424	9.00416e-97	5	Brinp3
8.73783e-101	0.384727	0.416	0.168	1.71663e-96	5	Boc
1.10669e-98	0.252809	0.262	0.078	2.17421e-94	5	Vav2
1.16498e-98	0.502818	0.529	0.258	2.28872e-94	5	Crocc
5.21666e-98	0.508588	0.985	0.829	1.02486e-93	5	Slit3
8.13071e-98	0.460122	0.974	0.901	1.59736e-93	5	Thrb
8.85949e-98	0.289552	0.292	0.097	1.74054e-93	5	Oma1
5.03447e-97	0.546938	0.484	0.226	9.89072e-93	5	Cdh6
7.78394e-97	0.545131	0.85	0.622	1.52923e-92	5	Peg3
8.06916e-96	0.515191	0.911	0.704	1.58527e-91	5	Rapgef5
1.71945e-93	0.552978	0.709	0.444	3.37803e-89	5	Efr3a
3.5629e-93	0.388675	0.373	0.15	6.99967e-89	5	L3mbtl1
1.03165e-92	0.500582	0.647	0.365	2.02678e-88	5	Dner
2.61577e-92	0.45945	0.955	0.841	5.13894e-88	5	Ppm1e
2.76827e-92	0.340454	0.263	0.086	5.43854e-88	5	Cdkl4
3.41113e-92	0.474131	0.511	0.252	6.7015e-88	5	Nrip1
5.93848e-92	0.467377	0.971	0.846	1.16667e-87	5	Tmem132b
9.49071e-92	0.493163	0.497	0.239	1.86454e-87	5	Gm16083
4.19969e-91	0.403773	0.4	0.166	8.25071e-87	5	Gdpd5
8.44016e-91	0.476826	0.893	0.729	1.65815e-86	5	Nebl
2.86129e-90	0.441908	0.971	0.863	5.6213e-86	5	Ppfia2
2.84892e-87	0.800902	0.853	0.702	5.59699e-83	5	St6galnac5
3.93254e-85	0.574354	0.817	0.577	7.72586e-81	5	Sphkap
1.3386e-84	0.259981	0.999	0.986	2.62981e-80	5	Cntnap2
3.10405e-84	0.450077	0.536	0.273	6.09821e-80	5	Ccdc88c
2.54359e-83	0.422539	0.552	0.29	4.99714e-79	5	Far2
1.9311e-82	0.512345	0.74	0.48	3.79383e-78	5	Gm49678
2.75218e-82	0.457054	0.838	0.586	5.40694e-78	5	Mpped1
3.18952e-82	0.362512	0.468	0.222	6.26613e-78	5	St8sia1
8.56707e-82	0.33496	0.377	0.16	1.68309e-77	5	Kcnk12
6.4966e-80	0.361335	0.982	0.921	1.27632e-75	5	Snhg14
3.04496e-79	0.309646	1	0.999	5.98212e-75	5	Nlgn1
3.17513e-79	0.321829	0.998	0.968	6.23785e-75	5	Lrrc7
3.67141e-79	0.619964	0.774	0.556	7.21286e-75	5	Wwc1
2.77596e-78	0.341026	0.332	0.136	5.45365e-74	5	Chrd
5.60105e-78	0.269446	0.3	0.113	1.10038e-73	5	March(3)
3.97198e-77	0.431797	0.623	0.366	7.80334e-73	5	Klhl32
5.8837e-77	0.424844	0.551	0.294	1.15591e-72	5	Sez6
9.56134e-77	0.507603	0.792	0.557	1.87842e-72	5	Mirg
6.18668e-76	0.366446	1	0.999	1.21544e-71	5	Opcml
6.39924e-76	0.336166	0.401	0.182	1.2572e-71	5	Rab8b
1.34881e-75	0.438755	0.931	0.79	2.64987e-71	5	Mical2
2.58273e-75	0.51102	0.857	0.676	5.07403e-71	5	Osbpl6
2.58546e-75	0.415007	0.97	0.852	5.0794e-71	5	Atp2b1
3.97029e-75	0.349007	0.999	0.98	7.80002e-71	5	Lingo2
6.08362e-75	0.399939	0.634	0.349	1.19519e-70	5	Spon1
1.11626e-74	0.361386	0.992	0.972	2.193e-70	5	Gria2
5.00911e-74	0.486183	0.829	0.65	9.84091e-70	5	Ralgapa2
8.86004e-74	0.341427	0.435	0.204	1.74064e-69	5	Cntfr
3.10057e-73	0.499947	0.729	0.485	6.09138e-69	5	Rap1gap
5.47043e-73	0.448139	0.901	0.722	1.07472e-68	5	Cap2
5.19888e-72	0.301036	0.617	0.344	1.02137e-67	5	Cemip
6.01635e-72	0.349428	0.51	0.266	1.18197e-67	5	Ppargc1a
8.06003e-72	0.460465	0.861	0.61	1.58347e-67	5	2010300C02Rik
2.73884e-71	0.38876	0.969	0.837	5.38073e-67	5	Grm8
2.45508e-70	0.453007	0.849	0.639	4.82325e-66	5	Reep1
1.27921e-69	0.35762	0.964	0.86	2.51314e-65	5	Khdrbs3
1.82396e-69	0.423251	0.646	0.404	3.58336e-65	5	Slc1a1
2.42823e-69	0.559318	0.838	0.633	4.77049e-65	5	Astn2
3.28729e-69	0.621075	0.868	0.698	6.45821e-65	5	St6galnac3
5.36741e-69	0.334464	0.387	0.183	1.05448e-64	5	Lonrf1
1.73044e-68	0.437659	0.506	0.277	3.39962e-64	5	Spink10
2.78218e-68	0.425797	0.402	0.196	5.46587e-64	5	Ryr1
3.52185e-67	0.461015	0.857	0.658	6.91902e-63	5	Plekha6
4.41912e-67	0.413841	0.562	0.317	8.68181e-63	5	Slc6a7
6.32775e-67	0.267164	0.407	0.19	1.24315e-62	5	Snx25
1.30376e-66	0.288117	0.326	0.142	2.56137e-62	5	Gprin3
1.65073e-66	0.52358	0.864	0.666	3.24303e-62	5	Gse1
2.53171e-66	0.444436	0.893	0.687	4.9738e-62	5	Shank1
8.04591e-66	0.573124	0.845	0.663	1.5807e-61	5	Cdh8
4.10169e-65	0.343002	0.378	0.179	8.05819e-61	5	Gm3294
2.6998e-64	0.405222	0.952	0.814	5.30403e-60	5	Sv2b
4.18859e-64	0.368374	0.879	0.68	8.22891e-60	5	Zbtb16
3.01704e-63	0.413203	0.789	0.55	5.92728e-59	5	Gm20754
1.02516e-62	0.293734	0.8	0.515	2.01403e-58	5	Hs3st2
2.34026e-62	0.256348	0.251	0.097	4.59768e-58	5	Ccl27a
4.35691e-62	0.513691	0.678	0.445	8.55959e-58	5	Trpc5
9.36803e-62	0.356695	0.768	0.538	1.84044e-57	5	Pid1
1.00342e-61	0.463693	0.873	0.676	1.97132e-57	5	Adgrb1
1.84065e-61	0.390305	0.557	0.325	3.61614e-57	5	Cacna1i
4.19911e-60	0.346561	0.993	0.922	8.24958e-56	5	Pde10a
8.08823e-60	0.335172	0.441	0.235	1.58901e-55	5	Stt3b
1.72216e-59	0.41642	0.814	0.614	3.38336e-55	5	Eml5
2.60591e-59	0.433046	0.874	0.699	5.11957e-55	5	Cntn3
3.23749e-59	0.413066	0.877	0.663	6.36038e-55	5	Camk2b
5.33586e-59	0.404239	0.919	0.807	1.04828e-54	5	Cttnbp2
6.97077e-59	0.336447	0.661	0.413	1.36948e-54	5	Cntn6
8.21569e-59	0.291329	0.345	0.161	1.61405e-54	5	Prss12
1.01189e-58	0.432235	0.887	0.669	1.98796e-54	5	Kcnb1
2.0158e-58	0.4134	0.693	0.469	3.96025e-54	5	Zfp697
2.36888e-58	0.386021	0.916	0.72	4.6539e-54	5	Syt7
1.65304e-57	0.404285	0.83	0.635	3.24756e-53	5	Cit
3.47647e-57	0.403316	0.851	0.667	6.82987e-53	5	Dock9
9.79803e-57	0.396846	0.786	0.577	1.92492e-52	5	Elmod1
1.23099e-56	0.352684	0.485	0.274	2.4184e-52	5	Gnb5
1.56827e-56	0.479924	0.569	0.356	3.08103e-52	5	Stxbp6
1.61622e-56	0.333747	0.452	0.245	3.17523e-52	5	Dexi
4.73382e-56	0.459728	0.744	0.527	9.30006e-52	5	Gm15155
9.67292e-56	0.367096	0.545	0.317	1.90034e-51	5	Lyzl4
9.6747e-55	0.264526	0.309	0.141	1.90069e-50	5	Grm4
1.86292e-54	0.283913	0.991	0.95	3.65989e-50	5	Dclk1
4.98093e-54	0.333246	0.45	0.251	9.78553e-50	5	Mfsd4a
6.82605e-54	0.341417	0.611	0.385	1.34104e-49	5	Rasgrp1
7.36252e-54	0.391713	0.664	0.449	1.44644e-49	5	Hspa12a
1.60909e-53	0.307657	0.762	0.526	3.16122e-49	5	Esrrg
6.7025e-53	0.272185	0.296	0.134	1.31677e-48	5	Ina
6.7405e-53	0.396971	0.818	0.659	1.32424e-48	5	Epb41l3
6.88376e-53	0.338563	0.964	0.846	1.35238e-48	5	Aff3
8.68034e-53	0.341513	0.924	0.784	1.70534e-48	5	Trerf1
1.31231e-52	0.34296	0.504	0.292	2.57815e-48	5	Cacna1g
1.40612e-52	0.41531	0.713	0.486	2.76247e-48	5	Chd3
1.73428e-52	0.36872	0.612	0.393	3.40716e-48	5	Ephb2
2.62915e-52	0.391098	0.903	0.709	5.16523e-48	5	Sptbn4
3.50973e-52	0.342532	0.507	0.301	6.89522e-48	5	Fam131a
4.52276e-52	0.264172	0.998	0.978	8.88542e-48	5	Kcnh7
7.98242e-52	0.397354	0.81	0.646	1.56823e-47	5	Stk39
1.15505e-51	0.343526	0.584	0.359	2.26921e-47	5	Rasal1
1.62798e-51	0.402777	0.729	0.543	3.19832e-47	5	Focad
2.54983e-51	0.305625	0.489	0.282	5.00939e-47	5	Slc4a8
2.59734e-51	0.354383	0.655	0.428	5.10274e-47	5	Galnt16
9.9266e-51	0.415815	0.771	0.57	1.95018e-46	5	Ptprn
3.46598e-50	0.398988	0.856	0.664	6.80926e-46	5	Atp1a3
9.62152e-50	0.377101	0.819	0.626	1.89024e-45	5	Scn1a
4.25348e-49	0.417075	0.765	0.549	8.35639e-45	5	Chd5
5.07359e-49	0.368688	0.94	0.826	9.96757e-45	5	Dok6
6.73982e-49	0.368576	0.911	0.74	1.32411e-44	5	Dlgap4
7.70263e-49	0.328848	0.546	0.33	1.51326e-44	5	Zfp831
1.61968e-48	0.351983	0.735	0.522	3.18202e-44	5	Asap2
1.80076e-48	0.307036	0.642	0.412	3.53777e-44	5	Tmem117
4.84819e-48	0.368026	0.784	0.59	9.52476e-44	5	Ktn1
1.70522e-47	0.25784	0.284	0.133	3.35007e-43	5	Vstm2l
2.00333e-47	0.329476	0.576	0.363	3.93574e-43	5	Slc16a2
2.46851e-47	0.333611	0.521	0.315	4.84963e-43	5	Ptprf
5.36917e-47	0.377837	0.911	0.764	1.05483e-42	5	Ptprs
5.60206e-46	0.359751	0.812	0.607	1.10058e-41	5	Dgkz
8.92919e-46	0.372483	0.74	0.535	1.75423e-41	5	Sptbn2
2.37633e-45	0.265029	0.411	0.225	4.66855e-41	5	Flrt1
2.61106e-45	0.361583	0.752	0.552	5.1297e-41	5	Sf3b1
2.83341e-45	0.29135	0.58	0.365	5.56653e-41	5	Ap3b2
5.73085e-45	0.312577	0.873	0.687	1.12588e-40	5	Efna5
8.96671e-45	0.355857	0.865	0.702	1.7616e-40	5	Spred2
1.51444e-44	0.254175	0.989	0.952	2.97527e-40	5	Ccser1
1.95168e-44	0.335265	0.84	0.674	3.83427e-40	5	Pak3
2.05323e-44	0.253055	0.262	0.122	4.03378e-40	5	4933439C10Rik
1.14405e-43	0.29546	0.417	0.24	2.2476e-39	5	Snrpn
1.25415e-43	0.357158	0.7	0.498	2.4639e-39	5	Rab11fip4
3.04196e-43	0.346916	0.758	0.557	5.97624e-39	5	Dlg4
1.53919e-42	0.275644	0.486	0.291	3.0239e-38	5	Nr4a1
2.35704e-42	0.253254	0.415	0.237	4.63063e-38	5	Gm47591
2.94831e-42	0.308758	0.509	0.316	5.79226e-38	5	Eno2
5.18872e-42	0.317341	0.698	0.498	1.01938e-37	5	Ncor2
8.61324e-42	0.304802	0.514	0.314	1.69216e-37	5	Cpne8
1.1058e-41	0.284914	0.887	0.738	2.17245e-37	5	Slc4a10
1.12094e-41	0.253703	0.995	0.973	2.2022e-37	5	Plcb1
1.7867e-41	0.267836	0.473	0.283	3.51015e-37	5	Coro7
2.6876e-41	0.339354	0.752	0.561	5.28006e-37	5	Pkd1
5.57956e-41	0.269973	0.862	0.668	1.09616e-36	5	Cntnap5a
7.53909e-41	0.253941	0.341	0.184	1.48113e-36	5	Neurl1b
1.31309e-40	0.39525	0.751	0.565	2.5797e-36	5	Dgkg
6.81727e-40	0.348604	0.787	0.606	1.33932e-35	5	Arid5b
6.8233e-40	0.265659	0.987	0.88	1.34051e-35	5	Camk2a
8.91262e-40	0.255713	0.405	0.236	1.75097e-35	5	Mar(11)
3.58929e-39	0.357448	0.653	0.458	7.05153e-35	5	Lmtk3
[truncated: 6,290 more rows]

## Sheet: Dataset 2
Cluster markers for combined UMAP of RunGH, SedGH, RunSI, and SedSI mice, from dataset 2
p_val	avg_log2FC	pct.1	pct.2	p_val_adj	cluster	gene
0	1.69432	0.594	0.108	0	0	Ccbe1
0	1.51518	0.887	0.452	0	0	Ptprk
0	1.38639	0.767	0.42	0	0	Rfx3
0	1.37591	0.523	0.155	0	0	Itga8
0	1.36813	0.92	0.66	0	0	Epha6
0	1.27636	0.851	0.552	0	0	Cacnb2
0	1.24615	0.961	0.68	0	0	Prkg1
0	1.16482	0.751	0.409	0	0	Smarca2
0	1.1145	0.423	0.121	0	0	Matn2
0	1.1081	0.952	0.733	0	0	March(1)
0	1.08676	0.316	0.05	0	0	Fbxl7
0	1.07854	0.731	0.393	0	0	Alcam
0	1.07776	0.459	0.135	0	0	Nectin3
0	1.06352	0.979	0.756	0	0	Kctd16
0	1.03702	0.642	0.243	0	0	Cux2
0	1.03354	0.613	0.294	0	0	Kctd1
0	1.00367	0.777	0.463	0	0	Grm1
0	0.999211	0.292	0.031	0	0	Otof
0	0.995696	0.994	0.762	0	0	Lingo2
0	0.970771	0.415	0.143	0	0	Smoc2
0	0.947799	0.321	0.088	0	0	Gm48530
0	0.903917	0.42	0.165	0	0	Rskr
0	0.882791	0.647	0.401	0	0	Gabra2
0	0.864824	0.441	0.201	0	0	Slc24a4
0	0.854832	0.49	0.233	0	0	Greb1l
0	0.854811	0.884	0.658	0	0	Hdac9
0	0.837674	0.702	0.387	0	0	Fstl4
0	0.836029	1	0.935	0	0	Kcnip4
0	0.830245	0.993	0.917	0	0	Il1rapl1
0	0.811897	0.958	0.763	0	0	Robo1
0	0.802782	0.94	0.763	0	0	Camk2a
0	0.787284	0.826	0.532	0	0	Meis2
0	0.770043	0.818	0.565	0	0	Chrm3
0	0.749768	0.86	0.602	0	0	Egfem1
0	0.673769	0.908	0.721	0	0	Cacna2d1
0	0.671948	0.891	0.713	0	0	Ntrk3
0	0.641975	0.897	0.663	0	0	Slit3
0	0.641947	0.99	0.897	0	0	Grm5
0	0.632329	0.978	0.795	0	0	Kcnq5
0	0.629106	0.959	0.853	0	0	Csmd3
0	0.594137	0.973	0.864	0	0	Dab1
0	0.560442	0.988	0.848	0	0	Lrrtm4
0	0.556231	0.995	0.931	0	0	Grin2b
0	0.444754	0.999	0.966	0	0	Csmd1
5.64445e-307	0.642215	0.885	0.711	1.08966e-302	0	Cacna1e
6.09389e-306	0.500921	0.995	0.868	1.17643e-301	0	Nrg1
3.08324e-305	0.736792	0.801	0.551	5.9522e-301	0	Cdh13
3.4721e-304	0.749832	0.281	0.09	6.7029e-300	0	4933424G05Rik
1.42346e-303	0.802152	0.623	0.383	2.74798e-299	0	Cacng3
2.57995e-291	0.411512	0.997	0.951	4.98059e-287	0	Nlgn1
1.4517e-288	0.826055	0.455	0.218	2.8025e-284	0	Gsg1l
9.73397e-287	0.748927	0.5	0.258	1.87914e-282	0	Zfp462
1.85567e-286	0.386356	1	0.978	3.58237e-282	0	Celf2
1.20711e-283	0.854941	0.473	0.236	2.33032e-279	0	B230216N24Rik
7.82405e-281	0.681073	0.267	0.086	1.51043e-276	0	Adamts3
1.11479e-279	0.817728	0.54	0.312	2.1521e-275	0	Rgl1
6.01665e-276	0.524764	0.878	0.578	1.16151e-271	0	Gpc6
1.6993e-275	0.59657	0.889	0.723	3.2805e-271	0	Gm26871
2.95472e-273	0.402535	0.995	0.95	5.70409e-269	0	Fgf14
1.02371e-267	0.491386	0.967	0.855	1.97627e-263	0	Lrfn5
2.06604e-266	0.564843	0.898	0.779	3.9885e-262	0	Ryr2
6.75281e-264	0.653132	0.779	0.59	1.30363e-259	0	Arl15
8.10075e-258	0.702081	0.401	0.185	1.56385e-253	0	Enpp2
5.40227e-257	0.431549	0.972	0.894	1.04291e-252	0	Auts2
1.02047e-249	0.732221	0.261	0.091	1.97002e-245	0	Ccdc3
6.76661e-246	0.851288	0.383	0.179	1.30629e-241	0	Trpc6
8.47943e-244	0.642659	0.266	0.094	1.63695e-239	0	Prag1
2.08387e-239	0.695842	0.288	0.11	4.02291e-235	0	Gm10754
2.01857e-238	0.530295	0.89	0.766	3.89685e-234	0	Cacna1c
5.4946e-236	0.756817	0.296	0.119	1.06073e-231	0	Mei4
1.32487e-234	0.757106	0.578	0.368	2.55767e-230	0	Syn3
2.89697e-234	0.611054	0.548	0.31	5.59259e-230	0	Gm20754
2.43189e-233	0.556811	0.838	0.683	4.69475e-229	0	Ppfia2
4.03984e-233	0.730752	0.638	0.452	7.79892e-229	0	Ablim2
8.83138e-232	0.680664	0.314	0.132	1.7049e-227	0	Rilpl1
1.94336e-231	0.678846	0.418	0.205	3.75165e-227	0	Rasgrf2
5.69942e-230	0.642685	0.738	0.536	1.10027e-225	0	Ak5
7.07888e-229	0.569583	0.779	0.566	1.36658e-224	0	Pdzrn4
4.70435e-227	0.622514	0.315	0.13	9.08174e-223	0	Ankrd6
6.98135e-219	0.696838	0.714	0.536	1.34775e-214	0	Ly6h
3.93754e-218	0.570989	0.825	0.632	7.60142e-214	0	Khdrbs2
4.04743e-218	0.693221	0.342	0.156	7.81357e-214	0	Grb14
5.51032e-218	0.600411	0.531	0.294	1.06377e-213	0	Tafa2
1.22663e-215	0.705861	0.463	0.251	2.36802e-211	0	Prkd1
2.98236e-210	0.701485	0.566	0.373	5.75745e-206	0	Man1a2
3.0999e-209	0.831988	0.454	0.257	5.98436e-205	0	Dpyd
1.25715e-208	0.517268	0.868	0.72	2.42693e-204	0	Cnksr2
1.28669e-206	0.374769	0.857	0.568	2.48395e-202	0	Tafa1
1.29148e-204	0.4361	0.861	0.694	2.49319e-200	0	Rgs6
2.67782e-200	0.444267	0.933	0.836	5.16953e-196	0	Mef2c
3.73623e-200	0.441298	0.887	0.783	7.21279e-196	0	Rgs7
1.13551e-196	0.682341	0.401	0.213	2.19211e-192	0	Rps6ka2
1.0593e-195	0.677841	0.322	0.149	2.04497e-191	0	Cpne6
1.05817e-194	0.555765	0.669	0.476	2.0428e-190	0	Tmem108
2.42274e-193	0.580628	0.331	0.152	4.6771e-189	0	Prex1
7.68887e-193	0.691457	0.412	0.225	1.48434e-188	0	Slc16a2
1.20811e-189	0.649167	0.566	0.379	2.33226e-185	0	Magi3
1.96156e-188	0.459451	0.934	0.79	3.78679e-184	0	Pcsk2
5.29086e-187	0.523828	0.726	0.541	1.0214e-182	0	Pam
2.34368e-183	0.652572	0.503	0.314	4.52447e-179	0	Cyld
2.89624e-180	0.635044	0.608	0.416	5.59119e-176	0	Nwd2
2.56229e-176	0.67737	0.467	0.285	4.9465e-172	0	Arhgef28
3.87671e-169	0.331721	0.995	0.915	7.484e-165	0	Tenm2
8.35894e-169	0.424577	0.813	0.672	1.61369e-164	0	Tnr
8.99812e-169	0.424481	0.891	0.835	1.73709e-164	0	Ttc3
1.10204e-166	0.416804	0.942	0.85	2.1275e-162	0	Gria1
8.80911e-161	0.338375	0.902	0.692	1.7006e-156	0	Car10
2.46057e-160	0.509859	0.776	0.658	4.75012e-156	0	Dok6
1.40203e-158	0.333505	0.979	0.879	2.70662e-154	0	Grm7
2.1791e-158	0.592054	0.323	0.163	4.20675e-154	0	Ccnd2
1.13257e-156	0.500725	0.604	0.404	2.18643e-152	0	Cdh8
3.78596e-156	0.277284	0.395	0.204	7.30879e-152	0	Synpr
5.04692e-155	0.471014	0.792	0.656	9.74307e-151	0	9530059O14Rik
2.05559e-154	0.468459	0.823	0.712	3.96831e-150	0	Atrnl1
5.13914e-154	0.445451	0.838	0.74	9.9211e-150	0	Dgki
6.36365e-151	0.293014	0.99	0.965	1.2285e-146	0	Cadm2
2.38585e-149	0.387761	0.918	0.855	4.60589e-145	0	Ppp3ca
8.50909e-143	0.451167	0.725	0.55	1.64268e-138	0	Caln1
7.18721e-141	0.540724	0.309	0.159	1.38749e-136	0	Epha3
3.25271e-140	0.506291	0.709	0.57	6.27935e-136	0	Trerf1
1.54853e-138	0.609854	0.474	0.317	2.98943e-134	0	Slc7a14
3.22943e-138	0.514741	0.262	0.124	6.23442e-134	0	Fbxo10
1.75204e-137	0.51556	0.486	0.308	3.38231e-133	0	Mapk4
2.80116e-137	0.269936	0.991	0.93	5.40763e-133	0	Opcml
3.54983e-136	0.310874	0.97	0.897	6.85295e-132	0	Lrrc7
1.56382e-131	0.32711	0.372	0.2	3.01895e-127	0	Cntnap5c
1.63327e-129	0.34621	0.88	0.753	3.15304e-125	0	Sorbs2
2.3875e-129	0.478454	0.785	0.682	4.60908e-125	0	Camk1d
6.62688e-129	0.504373	0.727	0.612	1.27932e-124	0	Ssbp2
4.36691e-128	0.508402	0.305	0.16	8.43032e-124	0	Cplx2
9.06618e-128	0.534109	0.603	0.458	1.75023e-123	0	Prkcg
1.4876e-127	0.47498	0.706	0.586	2.87182e-123	0	Aopep
2.24634e-127	0.525124	0.527	0.364	4.33655e-123	0	Epha4
4.70082e-123	0.493225	0.297	0.156	9.07494e-119	0	Cdh7
7.96698e-121	0.358382	0.776	0.603	1.53802e-116	0	Dgkb
4.37124e-119	0.519445	0.367	0.22	8.43868e-115	0	Syt17
6.17139e-119	0.29333	0.901	0.739	1.19139e-114	0	Kcnb2
1.26571e-117	0.375964	0.717	0.576	2.44346e-113	0	Prkca
2.60033e-115	0.414436	0.787	0.674	5.01995e-111	0	D430041D05Rik
6.84157e-115	0.521072	0.266	0.139	1.32077e-110	0	Cyp7b1
1.81624e-113	0.507284	0.598	0.463	3.50625e-109	0	Lrfn2
8.75881e-113	0.452936	0.676	0.531	1.69089e-108	0	Lmo4
2.10152e-110	0.444452	0.526	0.361	4.05698e-106	0	Camk2d
3.59703e-110	0.404663	0.763	0.632	6.94407e-106	0	Nell2
1.85058e-109	0.493141	0.452	0.299	3.57254e-105	0	Man1a
3.25626e-108	0.481963	0.653	0.536	6.28621e-104	0	Gucy1a2
8.45641e-108	0.471281	0.609	0.485	1.63251e-103	0	Zdhhc14
3.1543e-107	0.272301	0.958	0.91	6.08938e-103	0	Adgrl3
1.18178e-106	0.462993	0.559	0.418	2.28143e-102	0	Mgat5
2.50526e-105	0.54694	0.432	0.294	4.83641e-101	0	Synpo
3.12394e-105	0.498204	0.625	0.498	6.03077e-101	0	5730522E02Rik
1.14147e-104	0.531912	0.434	0.292	2.20361e-100	0	Gm28376
1.21837e-100	0.252024	0.751	0.63	2.35207e-96	0	Dock4
3.09112e-98	0.467896	0.291	0.166	5.96741e-94	0	Pparg
4.29693e-98	0.500765	0.346	0.216	8.29522e-94	0	Smad3
2.38685e-97	0.515595	0.39	0.261	4.6078e-93	0	Megf9
3.35204e-94	0.399209	0.738	0.635	6.47111e-90	0	Sipa1l1
5.61112e-94	0.491119	0.368	0.242	1.08323e-89	0	Itpka
3.94974e-93	0.473435	0.615	0.502	7.62498e-89	0	Tmem191c
4.45829e-92	0.482405	0.49	0.367	8.60673e-88	0	Ctdspl
4.62774e-92	0.438062	0.636	0.532	8.93386e-88	0	Acap2
2.14159e-91	0.409517	0.714	0.624	4.13434e-87	0	Chn1
3.91328e-91	0.478223	0.316	0.195	7.55458e-87	0	Wipf3
1.9894e-90	0.487665	0.521	0.402	3.84054e-86	0	Rasgef1a
2.6001e-89	0.382147	0.429	0.284	5.01948e-85	0	Cdh4
4.78946e-87	0.472079	0.392	0.267	9.24605e-83	0	Pitpnm2
1.37064e-86	0.389706	0.681	0.565	2.64602e-82	0	Srgap3
4.21564e-84	0.407272	0.63	0.519	8.1383e-80	0	Kcnj6
3.76294e-83	0.447133	0.299	0.183	7.26435e-79	0	Pea15a
1.00474e-82	0.364886	0.415	0.276	1.93965e-78	0	Cdh9
3.6348e-82	0.338637	0.523	0.389	7.01698e-78	0	Plxdc2
5.51307e-80	0.457114	0.368	0.248	1.0643e-75	0	Atp2b4
1.13996e-79	0.403564	0.552	0.417	2.20069e-75	0	Rtl4
2.30059e-79	0.436123	0.282	0.172	4.4413e-75	0	Mgat5b
4.21667e-79	0.275337	0.923	0.855	8.14028e-75	0	Erc2
3.15313e-78	0.419856	0.254	0.149	6.08711e-74	0	Agfg2
4.17471e-77	0.430709	0.543	0.433	8.05928e-73	0	Iqsec2
1.89006e-76	0.377543	0.696	0.612	3.64876e-72	0	Btbd9
1.97369e-76	0.375203	0.58	0.465	3.81021e-72	0	Slc9a9
2.75144e-74	0.319398	0.77	0.673	5.31165e-70	0	Cdk14
1.32143e-72	0.441457	0.415	0.304	2.55102e-68	0	Ccdc148
2.25485e-72	0.286852	0.83	0.748	4.35299e-68	0	Atp2b1
4.72005e-72	0.415068	0.296	0.188	9.11205e-68	0	Necab3
3.1842e-71	0.357241	0.594	0.487	6.14709e-67	0	Cers6
2.39618e-70	0.449123	0.392	0.281	4.62583e-66	0	Sntb2
2.93937e-70	0.450124	0.364	0.252	5.67446e-66	0	Pced1b
4.42683e-69	0.29689	0.766	0.669	8.546e-65	0	Rbfox3
7.88475e-69	0.419731	0.335	0.225	1.52215e-64	0	Kif26b
3.84659e-68	0.33532	0.538	0.411	7.42585e-64	0	Grik4
3.07296e-67	0.365783	0.672	0.597	5.93235e-63	0	Astn1
4.10107e-67	0.404836	0.328	0.221	7.91711e-63	0	Lmo7
2.97395e-65	0.412569	0.5	0.401	5.74121e-61	0	Dcaf6
3.61085e-65	0.437693	0.4	0.297	6.97075e-61	0	Jph1
1.38679e-64	0.440316	0.296	0.197	2.67719e-60	0	Ltk
1.5996e-64	0.354863	0.587	0.477	3.08803e-60	0	Cobl
2.86557e-63	0.375477	0.431	0.327	5.53198e-59	0	Pdcd4
3.34846e-63	0.327661	0.692	0.622	6.4642e-59	0	Mbnl2
7.23386e-63	0.357814	0.682	0.602	1.3965e-58	0	Rgs7bp
8.38525e-62	0.340959	0.497	0.382	1.61877e-57	0	C1ql3
2.17076e-60	0.380141	0.521	0.423	4.19065e-56	0	Adcy9
8.83651e-60	0.394275	0.436	0.335	1.70589e-55	0	Pkig
2.43179e-59	0.350865	0.273	0.175	4.69456e-55	0	Bicc1
5.06036e-59	0.421904	0.419	0.324	9.76902e-55	0	D630045J12Rik
1.28806e-57	0.371017	0.318	0.217	2.4866e-53	0	Gnal
2.23847e-57	0.301895	0.74	0.657	4.32137e-53	0	Hecw1
2.38815e-57	0.393066	0.524	0.431	4.61033e-53	0	Pde2a
2.61899e-57	0.254518	0.904	0.868	5.05596e-53	0	AC149090.1
2.65013e-57	0.363708	0.429	0.32	5.11608e-53	0	Cntnap5b
2.07533e-56	0.302773	0.627	0.532	4.00642e-52	0	Kcnd3
2.39273e-56	0.362451	0.325	0.226	4.61916e-52	0	Ppp1r1a
2.23758e-55	0.350111	0.282	0.187	4.31965e-51	0	Spats2l
5.8302e-55	0.371594	0.448	0.352	1.12552e-50	0	2010300C02Rik
1.79074e-54	0.280982	0.617	0.518	3.45702e-50	0	Ppm1h
1.96028e-54	0.409342	0.341	0.245	3.78433e-50	0	P2ry14
3.66169e-54	0.359858	0.295	0.201	7.0689e-50	0	Homer2
1.18653e-53	0.263102	0.35	0.242	2.2906e-49	0	Zfp608
1.43623e-53	0.38046	0.36	0.265	2.77264e-49	0	Galnt16
7.74528e-53	0.392058	0.377	0.283	1.49523e-48	0	Mkx
1.18905e-52	0.315679	0.498	0.395	2.29546e-48	0	Gm30382
3.34352e-51	0.360124	0.508	0.43	6.45466e-47	0	Mapk1
8.54998e-51	0.371599	0.304	0.214	1.65057e-46	0	Ajap1
1.24611e-50	0.355155	0.555	0.472	2.40561e-46	0	Ahcyl2
1.82613e-50	0.375285	0.474	0.384	3.52534e-46	0	Acp1
4.74963e-50	0.330666	0.602	0.529	9.16917e-46	0	Arhgap32
9.16591e-50	0.367499	0.473	0.385	1.76948e-45	0	Fryl
1.32954e-49	0.37455	0.455	0.37	2.56668e-45	0	Slc6a6
1.46931e-49	0.291454	0.666	0.589	2.8365e-45	0	Ksr2
2.92782e-49	0.347501	0.481	0.393	5.65216e-45	0	Thra
4.40796e-49	0.267303	0.735	0.669	8.50956e-45	0	Sobp
7.8486e-49	0.382018	0.368	0.279	1.51517e-44	0	Sez6l2
8.85309e-49	0.357727	0.336	0.245	1.70909e-44	0	Ano6
2.24747e-48	0.353052	0.309	0.22	4.33875e-44	0	Map2k6
4.46014e-48	0.292484	0.482	0.398	8.61031e-44	0	Map7
3.10942e-47	0.349656	0.406	0.315	6.00273e-43	0	Nsg2
8.83021e-47	0.336192	0.513	0.424	1.70467e-42	0	Brinp2
1.60896e-46	0.295206	0.685	0.615	3.10609e-42	0	Syt16
3.09747e-46	0.286764	0.674	0.594	5.97967e-42	0	Msra
1.10536e-45	0.342398	0.57	0.498	2.1339e-41	0	Ftx
2.65217e-45	0.351614	0.483	0.404	5.12001e-41	0	Camkv
1.18555e-44	0.363857	0.277	0.195	2.2887e-40	0	Hlcs
2.72545e-44	0.371684	0.315	0.234	5.26149e-40	0	Faah
8.94216e-44	0.390351	0.37	0.288	1.72628e-39	0	Gm15155
9.43219e-44	0.285381	0.672	0.611	1.82088e-39	0	Eml6
8.42781e-43	0.352171	0.51	0.439	1.62699e-38	0	Add2
1.05124e-42	0.334215	0.281	0.199	2.02941e-38	0	Pdgfc
2.22395e-42	0.26402	0.283	0.198	4.29333e-38	0	Cemip
1.25971e-40	0.331279	0.369	0.287	2.43186e-36	0	Ptk2b
1.99396e-40	0.34896	0.383	0.302	3.84933e-36	0	Lzts1
3.21851e-40	0.348863	0.255	0.18	6.21334e-36	0	Mok
4.20614e-40	0.335315	0.446	0.368	8.11995e-36	0	Med12l
3.07809e-39	0.271428	0.603	0.54	5.94225e-35	0	Ablim1
5.18526e-39	0.295154	0.606	0.545	1.00101e-34	0	Dync1i2
1.28486e-38	0.282715	0.272	0.193	2.48042e-34	0	Nptxr
2.18542e-38	0.325269	0.334	0.256	4.21895e-34	0	Mblac2
5.29148e-38	0.332877	0.354	0.278	1.02152e-33	0	Icam5
1.351e-37	0.367199	0.29	0.216	2.60811e-33	0	Ubxn11
1.46342e-37	0.268065	0.698	0.654	2.82513e-33	0	Sptbn1
1.90427e-37	0.310974	0.385	0.308	3.67619e-33	0	Cdc40
1.99738e-37	0.283886	0.593	0.524	3.85594e-33	0	Prkag2
3.50014e-37	0.341656	0.423	0.348	6.75702e-33	0	Slc16a7
3.82712e-37	0.30294	0.531	0.456	7.38825e-33	0	Baiap2
2.29415e-36	0.252233	0.703	0.65	4.42886e-32	0	Cdr1os
1.88561e-35	0.310782	0.452	0.378	3.64017e-31	0	Nrg2
2.67764e-35	0.297829	0.53	0.465	5.16919e-31	0	Shank2
1.75448e-34	0.290299	0.398	0.319	3.38703e-30	0	Mlip
3.94532e-34	0.294288	0.313	0.238	7.61645e-30	0	Trafd1
1.34072e-33	0.280433	0.522	0.457	2.58827e-29	0	Sept(11)
1.35333e-33	0.31135	0.323	0.253	2.6126e-29	0	Actn1
1.29451e-32	0.293266	0.276	0.206	2.49904e-28	0	Usp25
1.46024e-32	0.304719	0.359	0.29	2.819e-28	0	Hace1
2.17324e-32	0.323306	0.354	0.285	4.19544e-28	0	Ulk4
2.20312e-32	0.273976	0.589	0.535	4.25312e-28	0	Fubp1
4.84787e-32	0.30577	0.377	0.308	9.35882e-28	0	Zfp697
5.0577e-32	0.30743	0.294	0.226	9.7639e-28	0	Gm10115
9.79102e-32	0.335521	0.348	0.281	1.89016e-27	0	Taok3
1.20895e-31	0.289802	0.466	0.4	2.33387e-27	0	Susd4
1.68698e-31	0.302087	0.434	0.369	3.25671e-27	0	Nvl
9.24928e-31	0.263676	0.594	0.546	1.78557e-26	0	Rapgef2
1.25731e-30	0.304477	0.507	0.446	2.42724e-26	0	Brd9
2.87728e-30	0.3284	0.372	0.309	5.55459e-26	0	Gm1976
7.81211e-30	0.254426	0.563	0.511	1.50813e-25	0	Abr
3.7535e-29	0.284737	0.532	0.476	7.24613e-25	0	Rnf169
6.44004e-29	0.272036	0.526	0.47	1.24325e-24	0	Dapk1
7.05059e-29	0.298613	0.252	0.191	1.36112e-24	0	Stk19
2.12245e-28	0.300174	0.322	0.254	4.09739e-24	0	Sorbs2os
3.86064e-28	0.275291	0.373	0.307	7.45296e-24	0	Arhgap10
4.04731e-28	0.258765	0.506	0.444	7.81332e-24	0	Olfm1
4.20027e-28	0.256111	0.491	0.43	8.10863e-24	0	Syt7
9.87101e-28	0.27067	0.527	0.472	1.9056e-23	0	Elmod1
1.02871e-27	0.297294	0.251	0.19	1.98593e-23	0	Sipa1l3
1.54542e-27	0.277056	0.422	0.357	2.98343e-23	0	Slc4a3
1.98488e-27	0.251891	0.48	0.419	3.83181e-23	0	Pknox2
5.28424e-27	0.288811	0.284	0.221	1.02012e-22	0	Mink1
1.51268e-26	0.277895	0.281	0.216	2.92022e-22	0	Cpne5
1.61284e-26	0.266215	0.478	0.422	3.11358e-22	0	Cdk17
1.98079e-26	0.283542	0.368	0.306	3.82392e-22	0	Dbn1
3.87272e-26	0.27783	0.335	0.273	7.47628e-22	0	Rnf165
6.93379e-26	0.349731	0.281	0.221	1.33857e-21	0	Tsnax
7.93915e-26	0.261305	0.45	0.391	1.53265e-21	0	Mapre2
1.08695e-25	0.288616	0.367	0.306	2.09835e-21	0	Ssbp4
1.11735e-25	0.286843	0.29	0.228	2.15704e-21	0	Tro
1.96688e-25	0.261241	0.41	0.352	3.79707e-21	0	4933406I18Rik
3.66498e-25	0.267962	0.256	0.196	7.07524e-21	0	Gkap1
7.25375e-25	0.261925	0.262	0.202	1.40034e-20	0	Adamts17
2.39675e-24	0.30648	0.262	0.205	4.62692e-20	0	Arntl
6.43953e-24	0.265816	0.311	0.253	1.24315e-19	0	Slc39a10
9.09417e-24	0.262889	0.362	0.305	1.75563e-19	0	Agpat4
1.87858e-23	0.277711	0.361	0.304	3.62659e-19	0	Ccdc30
4.75667e-23	0.279005	0.281	0.225	9.18276e-19	0	Gucy1b1
7.16925e-23	0.281353	0.362	0.306	1.38402e-18	0	Dlgap3
7.94104e-23	0.250906	0.265	0.207	1.53302e-18	0	Pdk1
8.9685e-23	0.259195	0.463	0.415	1.73137e-18	0	Pdzd4
1.97144e-22	0.26419	0.419	0.37	3.80587e-18	0	Gda
1.78947e-21	0.257178	0.314	0.26	3.45456e-17	0	Nup93
1.81471e-21	0.253952	0.272	0.217	3.50329e-17	0	Ppp1cb
1.96144e-21	0.263815	0.325	0.273	3.78655e-17	0	Trim46
2.37502e-21	0.278661	0.338	0.285	4.58498e-17	0	Nexmif
2.49782e-21	0.264597	0.28	0.226	4.82204e-17	0	Tiam2
7.55993e-21	0.259417	0.405	0.354	1.45945e-16	0	Atf6
4.37005e-20	0.263617	0.303	0.25	8.43639e-16	0	Prmt8
3.7151e-17	0.251508	0.289	0.243	7.172e-13	0	Slc8a2
5.40389e-16	0.257432	0.294	0.25	1.04322e-11	0	Jph4
0	1.45231	0.72	0.269	0	1	Pdzrn3
0	1.3831	0.91	0.545	0	1	Fat3
0	1.36727	0.595	0.135	0	1	Rmst
0	1.34751	0.76	0.291	0	1	Cpne4
0	1.31928	0.475	0.106	0	1	Kcnh5
0	1.31762	0.98	0.668	0	1	Pcdh15
0	1.31484	0.744	0.39	0	1	Hs6st3
0	1.29748	0.835	0.416	0	1	Zfp804b
0	1.21544	0.775	0.378	0	1	Fhod3
0	1.11732	0.57	0.154	0	1	Rorb
0	1.11441	0.921	0.571	0	1	Gpc6
0	1.05969	0.641	0.276	0	1	Gm15398
0	1.02821	0.729	0.382	0	1	Efna5
0	1.02474	0.748	0.416	0	1	Prr16
0	1.01847	0.959	0.682	0	1	Car10
0	1.01675	0.616	0.263	0	1	Lcorl
0	0.996686	0.585	0.254	0	1	Cux2
0	0.993103	0.403	0.084	0	1	A830036E02Rik
0	0.963087	0.774	0.4	0	1	Kcnab1
0	0.885503	0.97	0.763	0	1	Cntn5
0	0.879073	0.998	0.868	0	1	Nrg1
0	0.86364	0.323	0.05	0	1	Col26a1
0	0.861028	0.702	0.387	0	1	Cdh8
0	0.855592	0.995	0.913	0	1	Lrrc4c
0	0.847931	0.496	0.196	0	1	Lhfp
0	0.843229	0.827	0.589	0	1	Smyd3
0	0.823763	1	0.935	0	1	Kcnip4
0	0.793972	0.428	0.176	0	1	Gfra2
0	0.78504	0.36	0.127	0	1	A330008L17Rik
0	0.778828	0.957	0.793	0	1	R3hdm1
0	0.774767	0.729	0.435	0	1	Galnt17
0	0.773061	0.943	0.731	0	1	Kcnb2
0	0.759053	0.999	0.953	0	1	Ptprd
0	0.753121	0.425	0.149	0	1	Bicc1
0	0.722007	0.328	0.101	0	1	Herc6
0	0.702778	0.561	0.277	0	1	Necab1
0	0.700722	0.943	0.757	0	1	Tenm4
0	0.684511	0.31	0.097	0	1	Pou6f2
0	0.679082	0.959	0.771	0	1	Cntn4
0	0.678287	0.957	0.719	0	1	Schip1
0	0.658467	0.286	0.078	0	1	Cpne9
0	0.642385	0.894	0.714	0	1	Kcnq3
0	0.639157	0.99	0.877	0	1	Grm7
0	0.638389	0.978	0.853	0	1	Lrfn5
0	0.617717	0.878	0.618	0	1	Cdh10
0	0.615551	0.264	0.071	0	1	Gm20063
0	0.611698	0.999	0.979	0	1	Lsamp
0	0.596872	0.958	0.832	0	1	Mef2c
0	0.568733	0.989	0.841	0	1	Arpp21
0	0.564226	0.938	0.793	0	1	Gria4
0	0.554267	0.963	0.786	0	1	Pcsk2
0	0.531864	0.906	0.733	0	1	Rora
0	0.509738	0.999	0.978	0	1	Celf2
0	0.49632	0.995	0.915	0	1	Tenm2
0	0.445563	0.975	0.899	0	1	Fgf12
1.53701e-302	0.68371	0.412	0.166	2.96719e-298	1	Rskr
4.15324e-300	0.52968	0.775	0.468	8.01784e-296	1	Sorcs1
6.66851e-295	0.703606	0.619	0.348	1.28736e-290	1	Epha4
2.01828e-289	0.651891	0.869	0.696	3.89629e-285	1	Syn2
2.33671e-288	0.584224	0.96	0.784	4.51102e-284	1	Sgcz
1.01213e-283	0.615406	0.735	0.478	1.95391e-279	1	Nyap2
4.47847e-283	0.529655	0.971	0.839	8.64569e-279	1	Kcnh7
1.11269e-281	0.751152	0.509	0.26	2.14804e-277	1	Nxpe4
9.28931e-278	0.680637	0.77	0.538	1.7933e-273	1	Rimbp2
1.29091e-273	0.601409	0.387	0.158	2.49211e-269	1	Wls
3.02347e-269	0.564472	0.76	0.508	5.83681e-265	1	Grm3
1.46398e-259	0.569464	0.864	0.678	2.82622e-255	1	Gpr158
1.42313e-258	0.30343	0.909	0.559	2.74735e-254	1	Tafa1
2.02174e-256	0.270689	0.538	0.246	3.90296e-252	1	Il1rapl2
3.8352e-254	0.683899	0.674	0.427	7.40385e-250	1	Camk4
4.61236e-249	0.623338	0.759	0.517	8.90416e-245	1	Lmo4
2.6891e-247	0.55746	0.496	0.248	5.1913e-243	1	Slit2
5.21554e-247	0.615969	0.814	0.614	1.00686e-242	1	Sh3gl2
4.14193e-246	0.685081	0.402	0.182	7.99599e-242	1	Scube1
4.17157e-246	0.517581	0.916	0.747	8.05322e-242	1	Sorbs2
3.94346e-245	0.627855	0.421	0.193	7.61285e-241	1	Ntng1
2.26712e-243	0.646984	0.679	0.431	4.37668e-239	1	Kcnh1
8.92611e-243	0.636023	0.363	0.154	1.72319e-238	1	Pparg
1.83002e-235	0.559135	0.755	0.509	3.53285e-231	1	Rapgef5
1.04557e-234	0.631263	0.502	0.267	2.01848e-230	1	Myo16
6.70579e-234	0.644313	0.356	0.15	1.29455e-229	1	A330015K06Rik
5.11324e-233	0.468068	0.906	0.722	9.87111e-229	1	Cacna2d1
2.65165e-232	0.428993	0.597	0.34	5.11901e-228	1	Plcl1
7.59076e-232	0.694672	0.474	0.25	1.4654e-227	1	Gm33228
5.93298e-231	0.93536	0.266	0.095	1.14536e-226	1	Gm34544
1.61812e-229	0.510946	0.925	0.771	3.12378e-225	1	Agbl4
1.97957e-228	0.518411	0.937	0.793	3.82156e-224	1	Ncam2
3.09947e-228	0.594344	0.774	0.587	5.98353e-224	1	Nol4
6.09337e-228	0.664522	0.594	0.361	1.17632e-223	1	Sidt1
1.1599e-217	0.567465	0.363	0.161	2.23919e-213	1	Nrn1
4.29593e-217	0.52938	0.872	0.698	8.29329e-213	1	Tspan5
3.94608e-214	0.593539	0.405	0.195	7.6179e-210	1	Cpne5
3.15388e-211	0.468368	0.37	0.167	6.08856e-207	1	Col25a1
3.56589e-211	0.39694	0.96	0.857	6.88395e-207	1	Rims1
9.40358e-209	0.53603	0.316	0.132	1.81536e-204	1	Grk5
9.59997e-208	0.558048	0.28	0.109	1.85327e-203	1	Adamtsl1
2.02831e-205	0.45061	0.912	0.779	3.91566e-201	1	Rgs7
2.08704e-203	0.548862	0.556	0.316	4.02904e-199	1	C530008M17Rik
1.32938e-202	0.492588	0.879	0.722	2.56637e-198	1	Cacnb4
4.77353e-202	0.494781	0.817	0.577	9.2153e-198	1	Cntn3
4.44953e-200	0.397007	0.731	0.476	8.58983e-196	1	Unc5c
3.20321e-198	0.331736	0.996	0.951	6.18381e-194	1	Nlgn1
1.74464e-197	0.492486	0.31	0.131	3.36802e-193	1	Arhgap42
4.40901e-195	0.5533	0.36	0.17	8.51159e-191	1	Cnih3
2.97502e-194	0.562708	0.339	0.155	5.74327e-190	1	Dnajc21
9.75361e-193	0.555743	0.745	0.535	1.88294e-188	1	Ak5
1.07868e-192	0.504804	0.366	0.17	2.0824e-188	1	Cpne8
3.60596e-192	0.407768	0.897	0.735	6.96131e-188	1	Tmeff2
1.2908e-190	0.339575	0.775	0.472	2.4919e-186	1	Ptprk
1.8462e-190	0.43163	0.663	0.395	3.5641e-186	1	Fstl4
6.44829e-185	0.516008	0.64	0.401	1.24484e-180	1	Rtl4
3.92125e-179	0.472347	0.626	0.384	7.56997e-175	1	Unc5d
4.63087e-179	0.365169	0.986	0.878	8.9399e-175	1	Lrp1b
3.76815e-178	0.56822	0.665	0.436	7.27442e-174	1	Cdh12
2.06567e-176	0.525297	0.313	0.143	3.98778e-172	1	Efcab6
5.54824e-175	0.56187	0.61	0.406	1.07109e-170	1	Rap1gap2
8.50663e-168	0.566625	0.509	0.309	1.6422e-163	1	Atp11b
3.81472e-166	0.506499	0.506	0.3	7.36431e-162	1	Mlip
9.69607e-166	0.317381	0.536	0.304	1.87183e-161	1	Zmat4
1.47374e-165	0.429326	0.893	0.743	2.84506e-161	1	Thrb
2.79747e-163	0.319739	0.917	0.78	5.40052e-159	1	Sntg1
1.83662e-160	0.486643	0.675	0.462	3.54559e-156	1	Cobl
1.89564e-160	0.521944	0.449	0.255	3.65954e-156	1	A830082K12Rik
1.26935e-159	0.516233	0.468	0.273	2.45048e-155	1	Ptpn5
5.27135e-159	0.353996	0.944	0.832	1.01763e-154	1	Oxr1
5.25715e-153	0.448988	0.351	0.178	1.01489e-148	1	Rnf144a
1.28201e-152	0.414229	0.789	0.603	2.47492e-148	1	Robo2
7.43531e-152	0.495779	0.612	0.407	1.43539e-147	1	Brinp2
5.15392e-149	0.51613	0.568	0.371	9.94964e-145	1	Etv6
4.27747e-147	0.487691	0.438	0.254	8.25765e-143	1	Map3k5
7.7658e-146	0.507477	0.564	0.368	1.49919e-141	1	Cdyl2
1.28445e-145	0.316829	0.98	0.901	2.47963e-141	1	Kalrn
5.07135e-145	0.483385	0.815	0.642	9.79024e-141	1	Brinp1
3.44721e-144	0.444817	0.254	0.111	6.65485e-140	1	Prodh
5.69575e-144	0.401336	0.88	0.718	1.09956e-139	1	Cnksr2
4.20353e-143	0.38804	0.362	0.183	8.11492e-139	1	Trpc6
8.76633e-141	0.322926	0.988	0.903	1.69234e-136	1	Dlgap2
6.5075e-140	0.440609	0.623	0.413	1.25627e-135	1	Nwd2
5.68868e-138	0.479582	0.765	0.605	1.0982e-133	1	Ndfip1
1.32475e-135	0.428565	0.809	0.646	2.55743e-131	1	Asap1
9.02225e-135	0.353693	0.848	0.679	1.74175e-130	1	Foxp1
9.2925e-135	0.397434	0.792	0.604	1.79392e-130	1	Fam189a1
2.0726e-133	0.333247	0.979	0.93	4.00116e-129	1	Negr1
4.79299e-133	0.331641	0.919	0.767	9.25286e-129	1	Camk2a
1.73696e-128	0.407673	0.823	0.668	3.35319e-124	1	D430041D05Rik
5.66691e-124	0.38556	0.844	0.698	1.094e-119	1	Tmem178b
7.73557e-124	0.297032	0.793	0.551	1.49335e-119	1	Cacna2d3
3.33517e-123	0.37859	0.817	0.667	6.43854e-119	1	Ldlrad4
1.04114e-122	0.305121	0.968	0.891	2.00991e-118	1	Kcnma1
1.59195e-121	0.446272	0.625	0.449	3.07326e-117	1	Shank2
7.28838e-121	0.45759	0.397	0.234	1.40702e-116	1	Prmt8
1.33182e-120	0.443544	0.4	0.236	2.57108e-116	1	Mast3
4.05324e-119	0.420377	0.269	0.133	7.82479e-115	1	Dact2
3.37469e-118	0.432956	0.525	0.345	6.51484e-114	1	Il1rap
5.9228e-118	0.411302	0.49	0.314	1.1434e-113	1	Unc13b
7.3398e-118	0.39609	0.807	0.666	1.41695e-113	1	Cdk14
2.96836e-117	0.352922	0.75	0.563	5.73042e-113	1	Tenm1
3.88088e-115	0.377135	0.829	0.688	7.49203e-111	1	Rasal2
2.06036e-114	0.414744	0.374	0.214	3.97753e-110	1	Ttc28
6.22245e-114	0.363009	0.485	0.3	1.20124e-109	1	Slc24a3
1.9642e-112	0.310898	0.551	0.368	3.79189e-108	1	St6galnac3
8.65757e-109	0.411487	0.459	0.291	1.67134e-104	1	9130024F11Rik
2.41882e-106	0.424711	0.538	0.372	4.66954e-102	1	Lmtk2
4.80946e-104	0.314464	0.66	0.478	9.28466e-100	1	Tmem108
9.79126e-104	0.319366	0.956	0.799	1.8902e-99	1	Kcnq5
4.05536e-103	0.381109	0.354	0.206	7.82887e-99	1	Ajap1
2.20373e-102	0.308545	0.919	0.815	4.25429e-98	1	Cacna1a
4.49661e-101	0.291389	0.491	0.307	8.6807e-97	1	Mapk4
6.06781e-101	0.368805	0.786	0.649	1.17139e-96	1	Hecw1
1.45586e-100	0.410131	0.462	0.302	2.81053e-96	1	Slc6a17
1.6663e-100	0.367925	0.783	0.64	3.2168e-96	1	Apba2
2.37765e-99	0.340571	0.257	0.133	4.59005e-95	1	Myh9
2.80239e-99	0.400684	0.342	0.198	5.41002e-95	1	Hs3st5
1.48105e-98	0.357639	0.808	0.684	2.85917e-94	1	Prickle2
1.2109e-97	0.401741	0.629	0.471	2.33764e-93	1	Svop
8.44977e-97	0.333183	0.938	0.863	1.63123e-92	1	AC149090.1
6.42194e-96	0.371894	0.29	0.158	1.23976e-91	1	Rcan2
1.07572e-94	0.309617	0.462	0.303	2.07668e-90	1	Adk
1.9992e-94	0.320175	0.541	0.358	3.85946e-90	1	Camk2d
5.37074e-94	0.359049	0.333	0.193	1.03682e-89	1	Vgll4
2.86905e-93	0.315095	0.715	0.53	5.5387e-89	1	Rasgef1b
5.15397e-93	0.377692	0.611	0.456	9.94974e-89	1	Dgkh
1.23075e-91	0.311853	0.877	0.78	2.37597e-87	1	Atxn1
1.89332e-91	0.310269	0.916	0.824	3.65505e-87	1	Celf4
7.07387e-91	0.387208	0.42	0.272	1.36561e-86	1	Stx1a
4.84198e-90	0.357274	0.656	0.497	9.34743e-86	1	Numb
1.49398e-89	0.373189	0.293	0.167	2.88413e-85	1	Nr4a1
2.4494e-89	0.34349	0.714	0.564	4.72857e-85	1	Cap2
7.27445e-89	0.319024	0.603	0.428	1.40433e-84	1	Sphkap
1.73957e-88	0.32369	0.758	0.616	3.35824e-84	1	Atp8a1
2.25687e-88	0.300303	0.318	0.181	4.35689e-84	1	Spats2l
1.06746e-86	0.288762	0.717	0.543	2.06074e-82	1	Pam
1.07811e-83	0.311729	0.79	0.626	2.08129e-79	1	Sv2b
5.78309e-83	0.36258	0.578	0.429	1.11643e-78	1	Bsn
2.32735e-82	0.308226	0.637	0.467	4.49294e-78	1	Satb2
3.58936e-81	0.290814	0.786	0.628	6.92926e-77	1	Nell2
6.04363e-81	0.369227	0.582	0.428	1.16672e-76	1	Homer1
1.47078e-80	0.364807	0.379	0.244	2.83935e-76	1	Syndig1
4.41012e-80	0.342745	0.532	0.376	8.51374e-76	1	Ankrd33b
1.79854e-77	0.301218	0.289	0.166	3.47209e-73	1	Smoc2
2.69962e-77	0.355355	0.493	0.351	5.21161e-73	1	Myrip
7.06765e-77	0.305505	0.71	0.568	1.36441e-72	1	Mical3
1.96415e-76	0.348388	0.546	0.399	3.79179e-72	1	Pcnx2
1.4367e-75	0.288567	0.753	0.604	2.77355e-71	1	Ncald
1.7023e-75	0.303948	0.516	0.363	3.28629e-71	1	Kcnip3
1.51976e-74	0.34809	0.521	0.378	2.9339e-70	1	Cdkl5
6.73391e-74	0.344287	0.378	0.244	1.29998e-69	1	Sorbs2os
1.3971e-73	0.277277	0.801	0.688	2.6971e-69	1	Magi1
1.90453e-72	0.264523	0.282	0.162	3.6767e-68	1	Kcnk2
2.31245e-71	0.338818	0.691	0.564	4.46419e-67	1	R3hdm2
1.77527e-70	0.283383	0.287	0.171	3.42715e-66	1	Mgat5b
2.41793e-70	0.254387	0.349	0.219	4.66782e-66	1	Fstl5
5.12404e-70	0.274345	0.349	0.222	9.89196e-66	1	Ypel2
6.11786e-69	0.288353	0.733	0.584	1.18105e-64	1	Msra
6.62222e-69	0.277956	0.509	0.361	1.27842e-64	1	Pde8b
7.80285e-69	0.32086	0.584	0.446	1.50634e-64	1	Sept(11)
5.60948e-68	0.277314	0.755	0.624	1.08291e-63	1	Nlk
7.12668e-68	0.308359	0.472	0.329	1.3758e-63	1	Lin7a
6.42647e-67	0.292896	0.556	0.413	1.24063e-62	1	Miat
8.14186e-67	0.297349	0.486	0.346	1.57179e-62	1	Pde4a
7.82771e-66	0.275937	0.427	0.288	1.51114e-61	1	Trpc5
1.70811e-65	0.318319	0.366	0.244	3.2975e-61	1	Slc39a10
3.70039e-65	0.317103	0.335	0.219	7.1436e-61	1	Gm10115
4.05395e-65	0.313861	0.379	0.255	7.82615e-61	1	Gm40841
1.15008e-64	0.274371	0.743	0.619	2.22023e-60	1	Pacsin1
1.16687e-64	0.325954	0.469	0.34	2.25264e-60	1	Sergef
1.29269e-64	0.297696	0.316	0.2	2.49554e-60	1	Wscd2
2.47699e-64	0.277321	0.333	0.214	4.78182e-60	1	Olfm2
8.1512e-64	0.317871	0.285	0.177	1.57359e-59	1	Lrrk2
8.35183e-64	0.317538	0.501	0.366	1.61232e-59	1	Gm15478
5.14552e-62	0.283928	0.327	0.212	9.93343e-58	1	Pitpnm3
1.26886e-61	0.308963	0.53	0.404	2.44953e-57	1	Syn1
3.30343e-61	0.336702	0.638	0.515	6.37727e-57	1	Ppm1h
5.91857e-61	0.309571	0.376	0.253	1.14258e-56	1	Greb1l
2.38911e-60	0.253555	0.411	0.28	4.61218e-56	1	Gm32509
5.25483e-59	0.25147	0.875	0.782	1.01445e-54	1	Rims2
1.36759e-57	0.295155	0.486	0.359	2.64013e-53	1	Ptprr
1.45218e-57	0.268868	0.62	0.493	2.80343e-53	1	Ptprj
1.20942e-55	0.26132	0.262	0.162	2.33479e-51	1	Inka2
1.54534e-55	0.2905	0.544	0.417	2.98327e-51	1	Phf24
1.67918e-55	0.277309	0.319	0.211	3.24166e-51	1	Terf1
2.23819e-55	0.250449	0.759	0.639	4.32082e-51	1	Klhl29
4.03142e-55	0.278956	0.334	0.225	7.78266e-51	1	Tpd52
1.16525e-54	0.250561	0.535	0.398	2.24951e-50	1	Cacng3
4.20813e-54	0.298774	0.525	0.4	8.12379e-50	1	Lingo1
4.95428e-54	0.286817	0.324	0.217	9.56424e-50	1	Galnt7
5.85032e-54	0.280838	0.289	0.187	1.1294e-49	1	Arhgap15
4.77194e-53	0.261986	0.43	0.311	9.21224e-49	1	Plekha6
5.20843e-53	0.261269	0.327	0.22	1.00549e-48	1	Slc7a8
7.55145e-53	0.25933	0.42	0.299	1.45781e-48	1	Slc23a2
8.62064e-53	0.258729	0.256	0.161	1.66421e-48	1	Zdhhc6
3.86913e-52	0.270987	0.506	0.379	7.46936e-48	1	Acp1
5.04541e-52	0.261419	0.297	0.194	9.74017e-48	1	Acvr2a
1.26468e-51	0.252723	0.561	0.427	2.44146e-47	1	Npas2
7.15772e-51	0.271064	0.399	0.285	1.3818e-46	1	Pdlim7
2.20561e-50	0.275402	0.262	0.167	4.25793e-46	1	Gm46367
1.32497e-49	0.273783	0.446	0.329	2.55785e-45	1	Fbxw7
1.57368e-49	0.264891	0.493	0.377	3.03799e-45	1	Evi5
4.81564e-48	0.268309	0.375	0.265	9.29658e-44	1	Gm28905
1.98125e-47	0.27489	0.336	0.234	3.8248e-43	1	Sgsm1
2.36568e-47	0.2699	0.408	0.298	4.56695e-43	1	Lzts1
8.55561e-46	0.251672	0.368	0.263	1.65166e-41	1	Uggt2
1.11627e-42	0.262046	0.459	0.352	2.15496e-38	1	Zbtb16
1.14354e-42	0.257598	0.328	0.232	2.2076e-38	1	Fbxo34
1.28885e-42	0.252919	0.906	0.777	2.48813e-38	1	Lingo2
1.73117e-39	0.250199	0.463	0.357	3.34203e-35	1	Zfyve28
2.3187e-37	0.259182	0.325	0.235	4.47625e-33	1	Frmd6
0	3.28135	0.992	0.259	0	2	Hs3st4
0	2.38468	0.917	0.278	0	2	Zfpm2
0	2.31625	0.784	0.085	0	2	Foxp2
0	2.14546	0.712	0.095	0	2	Thsd7b
0	1.95875	0.834	0.356	0	2	Sdk1
0	1.95206	0.911	0.457	0	2	Garnl3
0	1.78355	0.754	0.168	0	2	Tle4
0	1.52684	0.908	0.472	0	2	Cdh18
0	1.51981	0.776	0.283	0	2	Htr1f
0	1.4753	0.762	0.311	0	2	Sdk2
0	1.46406	0.785	0.294	0	2	Grik3
0	1.45414	0.666	0.228	0	2	Cntnap4
0	1.40469	0.969	0.664	0	2	Mgat4c
0	1.38325	0.624	0.19	0	2	Nrp1
0	1.34813	0.896	0.558	0	2	Pdzrn4
0	1.33184	0.919	0.609	0	2	Mctp1
0	1.32554	0.748	0.32	0	2	Dlc1
0	1.29841	0.651	0.296	0	2	Tmem178
0	1.2736	0.899	0.58	0	2	Nos1ap
0	1.26386	0.696	0.322	0	2	Slc35f3
0	1.26167	0.658	0.249	0	2	Plcb4
0	1.2511	1	0.945	0	2	Dpp10
0	1.23644	0.973	0.803	0	2	Frmpd4
0	1.19858	0.999	0.921	0	2	Pcdh9
0	1.18807	0.949	0.695	0	2	Khdrbs3
0	1.18389	0.79	0.452	0	2	Me3
0	1.17538	0.386	0.076	0	2	Sulf1
0	1.17254	0.603	0.28	0	2	Hs3st2
0	1.159	0.709	0.268	0	2	Nfia
0	1.13931	0.429	0.073	0	2	Sema5a
0	1.13427	0.317	0.055	0	2	Col23a1
0	1.12075	0.349	0.021	0	2	Syt6
0	1.10419	0.285	0.03	0	2	Cpa6
0	1.10084	0.895	0.636	0	2	Mast4
0	1.0986	0.893	0.57	0	2	Chsy3
0	1.08784	0.993	0.782	0	2	Etl4
0	1.05003	0.839	0.572	0	2	Fut9
0	1.03213	0.82	0.514	0	2	Dcc
0	1.0102	0.55	0.247	0	2	Igsf21
0	1.00935	0.956	0.72	0	2	Pde1a
0	0.999213	0.916	0.568	0	2	Grm8
0	0.983664	0.362	0.076	0	2	Trabd2b
0	0.982456	0.488	0.183	0	2	Ipcef1
0	0.934454	0.48	0.16	0	2	A330102I10Rik
0	0.92973	0.787	0.478	0	2	Ano3
0	0.92648	0.311	0.045	0	2	Col12a1
0	0.917287	0.989	0.903	0	2	Pde4d
0	0.916572	0.899	0.675	0	2	Csmd2
0	0.900561	0.36	0.08	0	2	Rai14
0	0.888507	0.847	0.567	0	2	A830018L16Rik
0	0.878009	0.996	0.923	0	2	Fam155a
0	0.871677	0.755	0.455	0	2	Sema6d
0	0.871665	0.297	0.055	0	2	Serinc2
0	0.871604	0.749	0.487	0	2	Slc35f4
0	0.859546	0.842	0.59	0	2	Cdh11
0	0.856595	0.255	0.025	0	2	Arhgap25
0	0.843574	0.953	0.782	0	2	Prickle1
0	0.838586	0.875	0.681	0	2	Ptk2
0	0.836227	0.832	0.488	0	2	Slc24a2
0	0.829895	0.619	0.268	0	2	Ano4
0	0.825944	0.831	0.534	0	2	Nfib
0	0.819089	0.4	0.138	0	2	Epb41
0	0.801457	0.882	0.688	0	2	Spock1
0	0.789386	0.887	0.688	0	2	Stxbp5l
0	0.787218	0.611	0.304	0	2	Esrrg
0	0.771409	0.824	0.56	0	2	Tenm1
0	0.770912	0.946	0.825	0	2	Pbx1
0	0.770409	0.996	0.88	0	2	Lrp1b
0	0.727155	0.989	0.942	0	2	Mdga2
0	0.723719	0.279	0.06	0	2	Sema5b
0	0.712676	0.997	0.955	0	2	Rbfox1
0	0.677376	0.984	0.915	0	2	Asic2
0	0.575898	0.989	0.846	0	2	Arpp21
0	0.509074	0.999	0.956	0	2	Nrxn3
0	0.504736	0.998	0.945	0	2	Nkain2
0	0.483955	0.998	0.933	0	2	Phactr1
0	0.45328	1	0.955	0	2	Ptprd
0	0.438739	0.999	0.972	0	2	Dlg2
0	0.314848	0.83	0.533	0	2	Slc1a2
3.59851e-306	0.791448	0.492	0.213	6.94693e-302	2	Ephb1
2.14714e-305	0.673675	0.923	0.816	4.14505e-301	2	Nav2
3.85278e-299	0.604146	0.966	0.818	7.4378e-295	2	Ralyl
2.36627e-293	0.837508	0.687	0.425	4.56808e-289	2	Gas7
1.61071e-292	0.680598	0.87	0.659	3.10947e-288	2	Slc35f1
1.84492e-289	0.742692	0.762	0.477	3.56162e-285	2	Sox5
7.54458e-288	0.786939	0.808	0.56	1.45648e-283	2	Clstn2
2.30963e-287	0.554923	0.964	0.86	4.45874e-283	2	Rims1
1.04515e-278	0.662238	0.505	0.226	2.01765e-274	2	Pitpnc1
9.16689e-276	0.791413	0.548	0.282	1.76967e-271	2	Sel1l3
1.78215e-271	0.769188	0.403	0.164	3.44045e-267	2	Gng12
1.97483e-266	0.676549	0.878	0.684	3.8124e-262	2	Ext1
3.91998e-264	0.651776	0.261	0.076	7.56752e-260	2	Glra2
9.79151e-262	0.677431	0.829	0.631	1.89025e-257	2	Pak7
5.43168e-261	0.639415	0.278	0.088	1.04859e-256	2	Limk1
1.13719e-259	0.623554	0.253	0.074	2.19534e-255	2	Slc16a10
8.21392e-258	0.81918	0.639	0.398	1.5857e-253	2	Plxna2
3.85392e-256	0.665648	0.499	0.228	7.43999e-252	2	Bcl11b
1.04446e-252	0.616276	0.481	0.217	2.01634e-248	2	Cadps2
8.27696e-238	0.670862	0.891	0.729	1.59787e-233	2	Gm26871
8.14297e-237	0.660942	0.833	0.65	1.572e-232	2	Lrrtm3
6.33749e-232	0.480337	0.971	0.894	1.22345e-227	2	Kcnma1
1.51427e-230	0.706786	0.344	0.138	2.9233e-226	2	Rab26
6.37655e-230	0.619373	0.868	0.71	1.23099e-225	2	Mmp16
6.98486e-230	0.661075	0.807	0.615	1.34843e-225	2	Rapgef4
5.55588e-229	0.672106	0.341	0.137	1.07256e-224	2	Vxn
3.2166e-227	0.354631	0.999	0.968	6.20965e-223	2	Csmd1
8.39572e-223	0.612583	0.332	0.13	1.62079e-218	2	Plekha7
1.0677e-221	0.498409	0.966	0.845	2.0612e-217	2	Kcnh7
2.95984e-221	0.751146	0.484	0.247	5.71398e-217	2	Adgra1
3.90173e-215	0.569155	0.853	0.7	7.53229e-211	2	Mir100hg
2.41485e-213	0.767543	0.465	0.231	4.66187e-209	2	Spon1
1.68137e-210	0.538219	0.907	0.773	3.24588e-206	2	Slc8a1
9.10805e-207	0.46041	0.388	0.163	1.75831e-202	2	Olfm3
2.36707e-206	0.70532	0.38	0.172	4.56964e-202	2	Hs6st2
1.88678e-205	0.695533	0.352	0.152	3.64243e-201	2	Oprm1
2.38119e-204	0.608394	0.631	0.386	4.59689e-200	2	Foxn3
6.2052e-204	0.625058	0.79	0.6	1.19791e-199	2	Itpr1
2.04094e-203	0.655098	0.346	0.142	3.94003e-199	2	Plcxd3
1.13477e-202	0.607322	0.806	0.576	2.19068e-198	2	Chrm3
1.77908e-199	0.54375	0.948	0.791	3.43451e-195	2	Sgcz
2.25462e-199	0.669021	0.697	0.482	4.35255e-195	2	Cdh2
1.67586e-197	0.695606	0.524	0.295	3.23526e-193	2	Rph3a
4.88529e-196	0.633492	0.589	0.355	9.43104e-192	2	Osbpl9
3.04401e-193	0.704042	0.63	0.403	5.87645e-189	2	Grik4
7.47036e-192	0.624203	0.795	0.603	1.44215e-187	2	Ncald
4.38067e-188	0.446142	0.962	0.865	8.45688e-184	2	Snap25
3.25887e-186	0.68064	0.507	0.288	6.29125e-182	2	St6gal2
7.87965e-185	0.618862	0.681	0.47	1.52117e-180	2	Rap1gds1
5.04206e-184	0.524327	0.906	0.78	9.73369e-180	2	Prkce
2.43517e-183	0.664317	0.499	0.286	4.7011e-179	2	Lpgat1
6.74094e-182	0.47825	0.907	0.8	1.30134e-177	2	Tanc2
1.07435e-181	0.492666	0.921	0.784	2.07403e-177	2	Gria3
1.00018e-179	0.671892	0.452	0.241	1.93084e-175	2	Galnt9
1.22297e-179	0.689272	0.425	0.224	2.36094e-175	2	Smurf1
2.20678e-175	0.673062	0.578	0.36	4.2602e-171	2	Kcnip3
2.56008e-174	0.426643	0.926	0.833	4.94223e-170	2	Gabrb1
6.17873e-174	0.582859	0.687	0.479	1.1928e-169	2	Dnm3
1.80843e-173	0.631174	0.621	0.41	3.49117e-169	2	Plcl2
1.34542e-171	0.631175	0.423	0.22	2.59734e-167	2	Sgk1
1.15745e-170	0.485255	0.928	0.821	2.23446e-166	2	Myt1l
5.75689e-170	0.689474	0.689	0.488	1.11137e-165	2	Ryr3
1.25638e-169	0.32553	0.997	0.951	2.42544e-165	2	Fgf14
5.54267e-169	0.456243	0.879	0.762	1.07001e-164	2	B3galt1
6.33686e-168	0.492628	0.897	0.782	1.22333e-163	2	Rims2
5.9261e-163	0.574909	0.348	0.165	1.14403e-158	2	Diras2
3.79213e-161	0.286655	0.999	0.956	7.32072e-157	2	Nrg3
5.66684e-161	0.631537	0.463	0.265	1.09398e-156	2	Adcy1
7.95894e-161	0.545822	0.268	0.11	1.53647e-156	2	Gm48957
1.0177e-160	0.68659	0.277	0.115	1.96468e-156	2	Adamtsl1
4.3797e-158	0.528379	0.368	0.179	8.455e-154	2	Bcl2
3.25082e-156	0.407134	0.963	0.892	6.27571e-152	2	Dmd
1.05163e-154	0.532622	0.746	0.532	2.03017e-150	2	Rasgef1b
2.12765e-152	0.516331	0.785	0.62	4.10742e-148	2	Ptprg
1.9166e-149	0.526475	0.762	0.598	3.69999e-145	2	Arhgap26
1.7045e-148	0.447178	0.948	0.855	3.29055e-144	2	Ahi1
1.09339e-146	0.533698	0.535	0.338	2.11079e-142	2	Agap1
2.3453e-146	0.541646	0.62	0.421	4.5276e-142	2	Neto1
1.26688e-144	0.419847	0.688	0.442	2.44572e-140	2	Dscaml1
1.10908e-143	0.571695	0.414	0.227	2.14107e-139	2	Nhsl2
2.35677e-143	0.299616	0.987	0.965	4.54974e-139	2	Ank2
3.14459e-140	0.493117	0.809	0.681	6.07062e-136	2	Cacna1d
1.22219e-138	0.488204	0.741	0.553	2.35943e-134	2	Meis2
6.02515e-137	0.362952	0.965	0.929	1.16316e-132	2	Gria2
4.68009e-135	0.457623	0.816	0.65	9.03491e-131	2	Asap1
1.30187e-134	0.52404	0.736	0.579	2.51325e-130	2	Slc4a10
8.92421e-133	0.434269	0.865	0.746	1.72282e-128	2	Atp2b1
1.48647e-131	0.454564	0.831	0.687	2.86963e-127	2	Foxp1
7.88877e-129	0.323759	0.971	0.916	1.52293e-124	2	Ank3
9.5411e-129	0.443614	0.835	0.714	1.84191e-124	2	Atrnl1
9.73016e-129	0.554651	0.602	0.423	1.87841e-124	2	Reep1
4.08137e-122	0.498201	0.594	0.41	7.87909e-118	2	Gm4258
2.09273e-118	0.511432	0.354	0.194	4.04001e-114	2	Nck2
2.16425e-118	0.404684	0.782	0.549	4.17808e-114	2	Tox
1.68261e-117	0.437409	0.275	0.13	3.24827e-113	2	Pcp4
5.05404e-117	0.489762	0.625	0.446	9.75682e-113	2	Baiap2
1.80248e-115	0.505141	0.587	0.418	3.47968e-111	2	Adcy9
3.53958e-115	0.405583	0.744	0.567	6.83317e-111	2	Xylt1
2.13227e-114	0.511386	0.432	0.262	4.11634e-110	2	Dkk3
3.8917e-114	0.541233	0.495	0.322	7.51292e-110	2	Usp46
1.15243e-113	0.51225	0.474	0.3	2.22477e-109	2	Arap2
2.73432e-113	0.509073	0.434	0.261	5.2786e-109	2	Gm28905
7.57453e-113	0.321684	0.625	0.422	1.46226e-108	2	Klf12
2.33458e-112	0.464606	0.755	0.616	4.5069e-108	2	Atp2b2
1.05696e-111	0.407749	0.808	0.641	2.04047e-107	2	Khdrbs2
1.32249e-111	0.466481	0.301	0.153	2.55306e-107	2	Ogfrl1
2.10438e-111	0.538526	0.644	0.479	4.0625e-107	2	Flrt2
2.7509e-111	0.499709	0.545	0.366	5.31062e-107	2	Epha7
4.74345e-111	0.469139	0.336	0.181	9.15723e-107	2	Slit1
2.93146e-107	0.502192	0.332	0.182	5.65918e-103	2	Zmiz1os1
3.18913e-107	0.520494	0.763	0.661	6.15661e-103	2	Grid1
1.08846e-104	0.417556	0.776	0.625	2.10128e-100	2	Sh3gl2
1.34144e-104	0.467069	0.483	0.314	2.58964e-100	2	Carmil1
9.73871e-104	0.306401	0.83	0.665	1.88006e-99	2	Dscam
3.43303e-103	0.427874	0.678	0.524	6.62746e-99	2	Sh3rf3
6.44622e-103	0.461045	0.716	0.578	1.24444e-98	2	Dtnb
2.86412e-102	0.447137	0.738	0.609	5.52919e-98	2	Btbd9
1.60016e-101	0.464843	0.351	0.2	3.0891e-97	2	Ngef
2.59627e-101	0.515313	0.352	0.201	5.01209e-97	2	Hs3st5
1.20764e-100	0.423955	0.303	0.159	2.33134e-96	2	Lmo3
3.13232e-100	0.35215	0.471	0.298	6.04694e-96	2	Zfp804a
2.38532e-99	0.339524	0.874	0.719	4.60487e-95	2	Cacna1e
3.86406e-99	0.421245	0.82	0.691	7.45956e-95	2	Gpr158
7.63118e-99	0.427596	0.661	0.498	1.4732e-94	2	5730522E02Rik
2.25681e-98	0.500719	0.479	0.318	4.35678e-94	2	Asap2
2.84219e-98	0.457076	0.499	0.334	5.48685e-94	2	Igsf9b
4.31623e-98	0.482536	0.47	0.309	8.33249e-94	2	Rasgrp1
3.6894e-97	0.413121	0.687	0.521	7.12239e-93	2	Srrm4
5.19482e-97	0.436452	0.289	0.152	1.00286e-92	2	Sez6
5.3483e-97	0.383525	0.869	0.764	1.03249e-92	2	Prkcb
2.85241e-96	0.549734	0.489	0.332	5.50658e-92	2	Gse1
1.41795e-95	0.468416	0.612	0.46	2.73736e-91	2	Eml5
3.6982e-95	0.452969	0.453	0.291	7.13937e-91	2	Efr3a
4.5883e-95	0.394444	0.807	0.678	8.85771e-91	2	Aff3
8.9844e-93	0.476591	0.48	0.328	1.73444e-88	2	Arhgap44
1.99563e-92	0.461059	0.572	0.427	3.85257e-88	2	Stxbp5
2.35753e-92	0.451695	0.444	0.289	4.55121e-88	2	St3gal5
4.02396e-92	0.437685	0.621	0.461	7.76826e-88	2	Elmod1
6.57216e-92	0.39588	0.614	0.442	1.26876e-87	2	Bcl11a
7.73284e-92	0.434083	0.644	0.502	1.49282e-87	2	Fmnl2
2.51543e-91	0.458307	0.367	0.221	4.85604e-87	2	Jam3
4.19524e-90	0.367763	0.861	0.769	8.09891e-86	2	Otud7a
1.18444e-89	0.418458	0.341	0.199	2.28656e-85	2	Sgk3
7.42439e-88	0.321864	0.95	0.886	1.43328e-83	2	Large1
7.88701e-88	0.396616	0.253	0.131	1.52259e-83	2	Crym
1.05508e-87	0.402508	0.746	0.613	2.03684e-83	2	Mrtfb
2.09278e-85	0.437691	0.505	0.348	4.04012e-81	2	Pde4a
4.70045e-85	0.276785	0.977	0.904	9.07423e-81	2	Kalrn
7.99788e-84	0.428483	0.34	0.203	1.54399e-79	2	Stim2
3.94103e-83	0.377647	0.773	0.657	7.60815e-79	2	Hecw2
5.57929e-83	0.383403	0.792	0.668	1.07708e-78	2	Rbfox3
3.60556e-82	0.347854	0.794	0.631	6.96053e-78	2	Sv2b
6.47673e-81	0.250886	0.458	0.295	1.25033e-76	2	Mgll
1.4732e-80	0.423393	0.611	0.467	2.84402e-76	2	Igf1r
7.72217e-80	0.398874	0.611	0.47	1.49077e-75	2	Scai
4.01619e-78	0.292236	0.925	0.846	7.75325e-74	2	Ccser1
5.07727e-78	0.35194	0.839	0.733	9.80167e-74	2	Cacnb4
1.04695e-77	0.345036	0.829	0.711	2.02114e-73	2	Gabbr2
1.34303e-76	0.460603	0.46	0.322	2.59272e-72	2	Klhl3
1.63832e-76	0.376811	0.682	0.546	3.16279e-72	2	Gabrb2
2.69961e-76	0.386149	0.287	0.162	5.2116e-72	2	Dzip1
2.31803e-75	0.279326	0.598	0.452	4.47495e-71	2	Dtna
5.76789e-75	0.426925	0.653	0.517	1.11349e-70	2	Matk
3.28406e-74	0.370618	0.307	0.18	6.33988e-70	2	Scg3
8.49311e-74	0.388289	0.364	0.228	1.6396e-69	2	Nr3c1
2.92663e-73	0.322311	0.794	0.66	5.64986e-69	2	9530059O14Rik
3.05797e-73	0.385212	0.292	0.169	5.90341e-69	2	E230016M11Rik
7.30107e-73	0.290651	0.919	0.842	1.40947e-68	2	Hivep2
3.17476e-72	0.358825	0.736	0.62	6.12887e-68	2	Ppp1r9a
1.22886e-71	0.395547	0.314	0.189	2.37231e-67	2	Necab3
2.72792e-71	0.391923	0.374	0.237	5.26626e-67	2	Gsg1l
9.76899e-69	0.448389	0.419	0.285	1.8859e-64	2	Iqgap2
7.32597e-68	0.279434	0.869	0.771	1.41428e-63	2	Gabrg3
1.31791e-67	0.384485	0.366	0.237	2.54422e-63	2	Dennd1b
1.89702e-67	0.41551	0.443	0.311	3.66219e-63	2	Madd
3.11058e-65	0.315798	0.757	0.651	6.00497e-61	2	Dst
5.10522e-65	0.342194	0.757	0.625	9.85562e-61	2	Egfem1
1.12627e-64	0.370083	0.527	0.395	2.17427e-60	2	Runx1t1
5.94277e-64	0.421714	0.463	0.336	1.14725e-59	2	St7
1.18513e-62	0.310512	0.28	0.163	2.28788e-58	2	Adra1a
2.0781e-62	0.352212	0.32	0.202	4.01178e-58	2	Sept(3)
2.58122e-62	0.450533	0.393	0.267	4.98305e-58	2	Inpp4b
1.44703e-61	0.274289	0.277	0.166	2.79348e-57	2	Pik3r3
1.52924e-60	0.320959	0.751	0.616	2.9522e-56	2	Fam189a1
7.8644e-60	0.284314	0.283	0.166	1.51822e-55	2	Kcnk2
1.23056e-59	0.38487	0.488	0.362	2.37559e-55	2	Grik5
2.48712e-59	0.351651	0.668	0.542	4.80139e-55	2	Ctnna3
3.70164e-59	0.333201	0.365	0.243	7.14601e-55	2	Cd47
4.22358e-59	0.359471	0.643	0.532	8.15362e-55	2	Fam168a
5.27264e-59	0.365529	0.449	0.323	1.01788e-54	2	Bmerb1
6.07071e-59	0.386765	0.541	0.424	1.17195e-54	2	Rnf150
1.17118e-58	0.349207	0.651	0.536	2.26097e-54	2	Ablim1
1.32999e-58	0.33047	0.325	0.205	2.56754e-54	2	Fmn1
1.88058e-58	0.3299	0.669	0.547	3.63047e-54	2	Zmynd8
2.43339e-58	0.328924	0.68	0.556	4.69766e-54	2	Iqsec1
3.71e-58	0.35001	0.574	0.456	7.16215e-54	2	Aig1
6.56227e-58	0.364458	0.404	0.283	1.26685e-53	2	Hdac4
3.52361e-57	0.366792	0.364	0.245	6.80232e-53	2	Hnrnpll
1.00721e-56	0.363281	0.46	0.335	1.94442e-52	2	A930015D03Rik
1.08934e-56	0.309214	0.262	0.157	2.10297e-52	2	Prkar2b
1.55857e-55	0.27906	0.466	0.325	3.00883e-51	2	Kctd1
1.75147e-55	0.30367	0.611	0.488	3.38122e-51	2	Cers6
3.60691e-55	0.337866	0.316	0.205	6.96314e-51	2	Rasal1
9.83227e-55	0.370119	0.441	0.323	1.89812e-50	2	Focad
1.66102e-53	0.28905	0.323	0.207	3.20659e-49	2	Wasf3
1.72849e-53	0.337645	0.323	0.212	3.33684e-49	2	Etv5
1.93827e-53	0.306725	0.665	0.555	3.74183e-49	2	Afdn
2.31531e-53	0.277095	0.867	0.785	4.4697e-49	2	Atxn1
2.64275e-53	0.372714	0.305	0.199	5.10183e-49	2	Clvs2
2.97412e-53	0.300233	0.88	0.809	5.74154e-49	2	Mapk10
8.56243e-53	0.297783	0.645	0.519	1.65298e-48	2	Prkag2
2.05877e-52	0.279588	0.552	0.436	3.97446e-48	2	Nfasc
2.67064e-52	0.353765	0.388	0.274	5.15568e-48	2	Plekhg5
2.90582e-52	0.319372	0.331	0.219	5.60968e-48	2	Mtcl1
3.39349e-52	0.308457	0.714	0.614	6.55114e-48	2	Syt16
7.00886e-52	0.349636	0.353	0.238	1.35306e-47	2	Tmtc1
1.90592e-51	0.332565	0.257	0.158	3.67938e-47	2	Frmpd3
2.05713e-51	0.310847	0.327	0.216	3.97129e-47	2	Kcna1
2.91883e-51	0.325895	0.486	0.368	5.6348e-47	2	Mast2
8.3441e-51	0.29939	0.366	0.251	1.61083e-46	2	Xpr1
2.14311e-50	0.314705	0.652	0.539	4.13727e-46	2	Tacc1
1.37911e-49	0.362734	0.377	0.268	2.66238e-45	2	Map3k5
1.93396e-49	0.283061	0.715	0.615	3.7335e-45	2	Dip2b
3.52476e-49	0.261994	0.817	0.736	6.80455e-45	2	Map1b
5.68009e-49	0.353049	0.462	0.346	1.09654e-44	2	Elavl4
1.32001e-48	0.253028	0.75	0.652	2.54828e-44	2	Dync1i1
7.97294e-48	0.325896	0.608	0.497	1.53918e-43	2	Ncoa7
1.41022e-47	0.312374	0.273	0.175	2.72244e-43	2	Gtf3c1
3.2029e-47	0.287811	0.575	0.449	6.1832e-43	2	Camk4
4.89001e-47	0.266064	0.449	0.326	9.44017e-43	2	Slc7a14
5.39109e-47	0.359961	0.471	0.363	1.04075e-42	2	Pfkp
3.17266e-46	0.333378	0.342	0.236	6.12481e-42	2	P4ha1
3.67852e-46	0.276322	0.27	0.17	7.10139e-42	2	Cplx2
4.49478e-46	0.32339	0.503	0.385	8.67717e-42	2	Ankrd33b
7.47346e-46	0.322854	0.57	0.466	1.44275e-41	2	Dapk1
1.79209e-45	0.333034	0.383	0.278	3.45964e-41	2	Inpp4a
3.19939e-45	0.269279	0.314	0.209	6.17643e-41	2	Osbpl3
5.25185e-45	0.278687	0.711	0.606	1.01387e-40	2	Unc79
6.05606e-44	0.276156	0.273	0.177	1.16912e-39	2	Ksr1
8.25171e-44	0.292303	0.483	0.374	1.59299e-39	2	Adam23
1.2249e-43	0.301037	0.532	0.424	2.36467e-39	2	C2cd5
1.91321e-43	0.416711	0.606	0.526	3.69345e-39	2	Kcnj6
5.90099e-43	0.269712	0.528	0.409	1.13919e-38	2	Galnt18
8.33831e-43	0.313987	0.406	0.3	1.60971e-38	2	Jph1
1.15963e-41	0.257146	0.761	0.677	2.23867e-37	2	Pclo
1.90927e-41	0.310858	0.418	0.313	3.68585e-37	2	D130043K22Rik
3.3518e-41	0.278259	0.261	0.171	6.47066e-37	2	Cblb
4.51052e-41	0.264562	0.64	0.535	8.70756e-37	2	Acap2
2.38006e-40	0.301111	0.33	0.233	4.5947e-36	2	Exoc6
2.80793e-40	0.254996	0.73	0.639	5.4207e-36	2	Sipa1l1
5.1459e-40	0.310272	0.451	0.35	9.93415e-36	2	Atf6
1.28195e-39	0.291256	0.43	0.329	2.47481e-35	2	Spop
1.55614e-39	0.288933	0.336	0.238	3.00413e-35	2	Micu1
2.50758e-38	0.275659	0.33	0.234	4.84089e-34	2	Fam110b
5.0012e-38	0.265595	0.717	0.628	9.65482e-34	2	Unc80
8.04248e-38	0.300777	0.411	0.313	1.5526e-33	2	Mir124-2hg
4.34496e-37	0.264032	0.626	0.524	8.38795e-33	2	Vps13b
4.76633e-37	0.261466	0.734	0.645	9.2014e-33	2	Grin1
5.10244e-37	0.285275	0.252	0.168	9.85026e-33	2	Mfsd4a
5.62618e-37	0.286103	0.575	0.482	1.08613e-32	2	Myo5a
7.14916e-37	0.282399	0.308	0.218	1.38015e-32	2	C78859
9.91805e-37	0.298437	0.539	0.442	1.91468e-32	2	Rapgef6
1.78996e-36	0.277978	0.511	0.414	3.45552e-32	2	B230209E15Rik
1.96208e-36	0.286948	0.286	0.198	3.7878e-32	2	Ctnnal1
5.56006e-36	0.277838	0.356	0.261	1.07337e-31	2	Bbs9
1.73293e-35	0.275205	0.469	0.369	3.34542e-31	2	Adgrb1
3.96424e-35	0.284304	0.567	0.472	7.65297e-31	2	Lrfn2
4.61373e-35	0.262449	0.371	0.276	8.90681e-31	2	Mtmr12
2.4384e-34	0.258505	0.666	0.571	4.70733e-30	2	R3hdm2
2.862e-34	0.277914	0.329	0.24	5.52508e-30	2	Slc8a2
3.21595e-34	0.282416	0.319	0.232	6.20839e-30	2	Sptbn2
1.15208e-33	0.261123	0.713	0.63	2.2241e-29	2	Plekha5
2.77364e-33	0.275029	0.525	0.435	5.3545e-29	2	Ank
4.91536e-33	0.25126	0.254	0.174	9.4891e-29	2	Tbc1d24
5.07588e-33	0.25836	0.303	0.216	9.79898e-29	2	Rnf180
5.66188e-33	0.284115	0.536	0.449	1.09303e-28	2	Ralgapa2
9.34981e-33	0.261597	0.307	0.221	1.80498e-28	2	Pakap.1
2.65726e-32	0.305109	0.399	0.311	5.12984e-28	2	Rnf112
2.92369e-32	0.280647	0.435	0.345	5.64419e-28	2	Mcf2l
3.27828e-32	0.257181	0.303	0.217	6.32871e-28	2	Glcci1
3.3569e-32	0.304841	0.387	0.302	6.48049e-28	2	Cabp1
5.32223e-32	0.349281	0.526	0.44	1.02746e-27	2	Homer1
5.67354e-32	0.309634	0.528	0.438	1.09528e-27	2	Spred2
1.00543e-30	0.276716	0.36	0.272	1.94098e-26	2	Pou2f2
1.31902e-30	0.258823	0.414	0.325	2.54637e-26	2	Fam49a
1.05946e-29	0.290934	0.268	0.192	2.04529e-25	2	Rgs11
1.29172e-29	0.26013	0.472	0.384	2.49367e-25	2	Raph1
9.46426e-29	0.258673	0.396	0.311	1.82708e-24	2	5330417C22Rik
1.02429e-28	0.250145	0.481	0.393	1.97739e-24	2	Rnf130
2.94254e-28	0.258819	0.368	0.284	5.68056e-24	2	Herc4
6.96987e-27	0.255033	0.576	0.499	1.34553e-22	2	Dnmt3a
4.66597e-26	0.255636	0.311	0.234	9.00765e-22	2	Rogdi
3.22651e-23	0.25053	0.308	0.237	6.22878e-19	2	Gpr45
0	2.6353	0.93	0.209	0	3	Il1rapl2
0	1.56447	0.749	0.221	0	3	Nell1
0	1.34688	0.689	0.291	0	3	Gm49678
0	1.1741	0.748	0.444	0	3	Zfp804b
0	1.11204	0.932	0.569	0	3	Grm8
0	1.10728	0.557	0.172	0	3	Scube1
0	1.10651	0.931	0.622	0	3	Cdh10
0	1.03637	0.922	0.699	0	3	Tspan5
0	1.01849	0.808	0.438	0	3	Galnt17
0	0.977479	0.705	0.28	0	3	Slc24a3
0	0.945316	0.876	0.565	0	3	Fat3
0	0.920643	0.518	0.202	0	3	Rspo2
0	0.886414	0.855	0.584	0	3	Sgcd
0	0.880784	0.833	0.477	0	3	St6galnac5
0	0.858373	0.878	0.592	0	3	Smyd3
0	0.853324	0.927	0.68	0	3	Ext1
0	0.843905	0.995	0.881	0	3	Lrp1b
0	0.843523	0.889	0.538	0	3	Tox
0	0.828279	0.838	0.522	0	3	Rasgef1b
0	0.825761	0.807	0.412	0	3	Kcnab1
0	0.819385	0.948	0.685	0	3	Pcdh15
0	0.792155	0.662	0.323	0	3	Fras1
0	0.792134	0.873	0.63	0	3	Klhl29
0	0.783588	0.962	0.772	0	3	Agbl4
0	0.765836	0.971	0.821	0	3	Celf4
0	0.744836	0.954	0.763	0	3	Tenm4
0	0.720988	0.303	0.081	0	3	Deptor
0	0.695189	0.812	0.477	0	3	Unc5c
0	0.637801	0.999	0.946	0	3	Dpp10
0	0.61504	0.962	0.773	0	3	Cntn5
9.06146e-298	0.605486	0.966	0.834	1.74932e-293	3	Oxr1
2.52492e-297	0.507762	0.996	0.919	4.87435e-293	3	Tenm2
1.25546e-292	0.862796	0.767	0.454	2.42367e-288	3	Sorcs3
2.05008e-291	0.84913	0.389	0.142	3.95768e-287	3	Adamts18
2.58161e-289	0.607913	0.287	0.08	4.9838e-285	3	Rxfp1
2.94674e-289	0.711598	0.861	0.604	5.68868e-285	3	Fam189a1
1.50313e-287	0.454491	0.991	0.965	2.90178e-283	3	Ank2
2.32443e-285	0.635841	0.883	0.598	4.48731e-281	3	Dgkb
2.86731e-284	0.653841	0.374	0.131	5.53534e-280	3	Arhgap42
5.05722e-284	0.724983	0.406	0.15	9.76297e-280	3	Tmem91
7.01655e-277	0.628896	0.959	0.796	1.35455e-272	3	Ncam2
8.83211e-264	0.646449	0.33	0.111	1.70504e-259	3	Thsd4
2.56645e-261	0.667107	0.896	0.721	4.95454e-257	3	Kcnq3
2.32806e-260	0.624676	0.321	0.104	4.49432e-256	3	Pou6f2
2.20907e-252	0.663082	0.417	0.164	4.26461e-248	3	Galnt14
1.397e-250	0.567528	0.735	0.406	2.69692e-246	3	Hs6st3
7.14545e-246	0.431147	0.998	0.956	1.37943e-241	3	Ptprd
7.45668e-246	0.574665	0.288	0.091	1.43951e-241	3	Sccpdh
1.87496e-243	0.518012	0.277	0.084	3.61962e-239	3	Vav3
2.91742e-243	0.664376	0.828	0.589	5.63208e-239	3	Plxna4
1.54298e-240	0.619205	0.465	0.204	2.97872e-236	3	Cnr1
5.60432e-238	0.690441	0.43	0.175	1.08191e-233	3	Rmst
2.32864e-236	0.527302	0.97	0.884	4.49544e-232	3	Large1
5.76048e-232	0.707411	0.692	0.416	1.11206e-227	3	Npas2
9.09415e-221	0.509847	0.992	0.874	1.75563e-216	3	Nrg1
1.06368e-219	0.371668	0.996	0.945	2.05344e-215	3	Nkain2
8.93021e-218	0.60268	0.837	0.58	1.72398e-213	3	Chsy3
1.09739e-216	0.518784	0.937	0.741	2.11851e-212	3	Kcnb2
7.10164e-213	0.513209	0.953	0.729	1.37097e-208	3	Schip1
5.04268e-209	0.416488	0.997	0.934	9.7349e-205	3	Phactr1
2.00114e-202	0.591702	0.421	0.187	3.8632e-198	3	Gfra2
6.23136e-200	0.655025	0.572	0.3	1.20296e-195	3	Gm15398
1.23893e-198	0.617762	0.59	0.327	2.39176e-194	3	Runx2
1.96041e-198	0.430358	0.986	0.848	3.78457e-194	3	Arpp21
3.36738e-198	0.501757	0.612	0.32	6.50074e-194	3	Grik3
1.42636e-197	0.506626	0.944	0.801	2.75359e-193	3	R3hdm1
1.70524e-191	0.53665	0.395	0.174	3.29197e-187	3	Cnih3
1.8162e-187	0.409546	0.975	0.786	3.50618e-183	3	Etl4
1.86695e-186	0.621594	0.598	0.339	3.60414e-182	3	Pigk
4.03856e-186	0.465921	0.26	0.09	7.79644e-182	3	Cpne7
3.9021e-185	0.595342	0.78	0.546	7.533e-181	3	Rimbp2
5.77641e-179	0.585365	0.703	0.452	1.11514e-174	3	Slc2a13
1.17766e-178	0.693856	0.42	0.202	2.27348e-174	3	Ntng1
6.27959e-176	0.401898	0.764	0.494	1.21227e-171	3	Cdh18
6.74821e-175	0.532475	0.834	0.62	1.30274e-170	3	Sh3gl2
7.70847e-171	0.569409	0.768	0.517	1.48812e-166	3	Rapgef5
1.30593e-170	0.567853	0.927	0.698	2.5211e-166	3	Car10
2.67105e-170	0.528901	0.339	0.147	5.15646e-166	3	Efcab6
3.90972e-170	0.495916	0.915	0.727	7.54771e-166	3	Pde1a
5.65666e-167	0.364034	0.86	0.58	1.09202e-162	3	Tafa1
1.35945e-166	0.321554	0.995	0.968	2.62442e-162	3	Adgrb3
1.7816e-166	0.456857	0.914	0.76	3.43937e-162	3	Prkcb
1.87914e-166	0.468735	0.377	0.169	3.62768e-162	3	Wls
1.08114e-165	0.53468	0.661	0.409	2.08714e-161	3	Fhod3
1.95692e-164	0.583458	0.484	0.258	3.77784e-160	3	Gm33228
3.70389e-164	0.264803	0.959	0.852	7.15036e-160	3	Cntnap2
3.30821e-161	0.457542	0.361	0.158	6.3865e-157	3	A330015K06Rik
6.15539e-158	0.522022	0.462	0.239	1.1883e-153	3	Syndig1
4.52065e-155	0.594338	0.579	0.353	8.72712e-151	3	Ptprr
5.40908e-153	0.490493	0.716	0.464	1.04422e-148	3	Satb2
6.98096e-152	0.530958	0.567	0.335	1.34767e-147	3	Elavl4
6.10793e-150	0.455246	0.808	0.563	1.17914e-145	3	Clstn2
3.23963e-149	0.464099	0.907	0.748	6.25411e-145	3	Thrb
1.5546e-147	0.334948	0.406	0.192	3.00115e-143	3	Rorb
2.70744e-147	0.555446	0.334	0.152	5.22671e-143	3	Etv1
7.53193e-147	0.464964	0.524	0.292	1.45404e-142	3	Hs3st2
2.72686e-146	0.462525	0.982	0.918	5.2642e-142	3	Lrrc4c
3.83637e-146	0.425624	0.591	0.344	7.40612e-142	3	Dlc1
2.33265e-141	0.400575	0.891	0.704	4.50319e-137	3	Khdrbs3
2.82613e-141	0.431351	0.997	0.98	5.45585e-137	3	Lsamp
4.47609e-137	0.468051	0.842	0.627	8.64109e-133	3	Sv2b
1.64067e-134	0.376906	0.952	0.78	3.16732e-130	3	Cntn4
4.30765e-134	0.617652	0.594	0.375	8.31593e-130	3	C1ql3
2.68564e-133	0.507849	0.598	0.374	5.18463e-129	3	Ankrd33b
4.95555e-133	0.429135	0.846	0.667	9.56668e-129	3	Cdk14
9.79694e-133	0.428134	0.864	0.684	1.8913e-128	3	Foxp1
2.64217e-132	0.344807	0.859	0.68	5.10071e-128	3	Pde4b
3.81397e-132	0.514396	0.727	0.51	7.36286e-128	3	Prkag2
1.14137e-131	0.391643	0.276	0.118	2.20342e-127	3	Herc6
6.23307e-129	0.45411	0.656	0.418	1.20329e-124	3	Nwd2
2.27029e-128	0.443778	0.503	0.284	4.3828e-124	3	Trpc5
2.96412e-128	0.470535	0.862	0.678	5.72223e-124	3	Slit3
7.73515e-128	0.483604	0.364	0.182	1.49327e-123	3	Arhgap15
2.41056e-127	0.483033	0.667	0.443	4.65358e-123	3	Kcnh1
4.44112e-127	0.406346	0.368	0.183	8.57358e-123	3	Rnf144a
1.37106e-126	0.438746	0.8	0.604	2.64683e-122	3	Ncald
9.96932e-126	0.375875	0.792	0.563	1.92458e-121	3	Xylt1
1.37532e-124	0.294297	0.998	0.979	2.65506e-120	3	Celf2
6.26665e-124	0.432265	0.469	0.262	1.20978e-119	3	Slit2
7.71793e-124	0.464289	0.687	0.469	1.48995e-119	3	Cobl
1.76812e-119	0.426305	0.751	0.528	3.41335e-115	3	Lmo4
7.07209e-118	0.466568	0.501	0.3	1.36527e-113	3	Man1a
3.91435e-117	0.461481	0.723	0.52	7.55665e-113	3	Kcnt2
1.85968e-116	0.458508	0.555	0.343	3.59011e-112	3	Pde4a
2.12227e-115	0.46555	0.802	0.601	4.09705e-111	3	Gpc6
6.71517e-114	0.484287	0.584	0.374	1.29636e-109	3	Cdyl2
2.8911e-113	0.391552	0.314	0.151	5.58127e-109	3	Neurod6
9.73245e-112	0.453426	0.668	0.445	1.87885e-107	3	Cdh12
4.96575e-111	0.374671	0.902	0.756	9.58638e-107	3	Sorbs2
1.2856e-110	0.417934	0.519	0.316	2.48184e-106	3	Atp11b
3.3462e-110	0.366367	0.786	0.57	6.45985e-106	3	Nebl
8.63802e-110	0.460992	0.607	0.4	1.66757e-105	3	Ndst3
2.69282e-109	0.438608	0.871	0.742	5.19849e-105	3	Prkn
4.24458e-109	0.382157	0.276	0.129	8.19417e-105	3	Stum
3.16048e-108	0.415202	0.857	0.708	6.1013e-104	3	Gabbr2
2.03207e-107	0.448413	0.583	0.378	3.92292e-103	3	Etv6
1.37721e-104	0.416458	0.36	0.193	2.6587e-100	3	Cul4a
4.35638e-101	0.401501	0.781	0.612	8.40999e-97	3	Robo2
8.42509e-101	0.428398	0.613	0.415	1.62646e-96	3	Rap1gap2
2.23736e-100	0.381432	0.431	0.245	4.31923e-96	3	Galnt9
3.25623e-99	0.366711	0.333	0.174	6.28614e-95	3	Nrn1
1.45441e-98	0.413739	0.691	0.498	2.80774e-94	3	Fnbp1l
2.23442e-97	0.32972	0.372	0.2	4.31356e-93	3	Hs3st5
7.17117e-97	0.410488	0.519	0.33	1.38439e-92	3	Lin7a
4.98179e-96	0.371125	0.394	0.222	9.61735e-92	3	Lhfp
1.31384e-95	0.337472	0.25	0.117	2.53637e-91	3	Gm2824
1.46412e-95	0.412868	0.589	0.397	2.82648e-91	3	Lingo1
3.49057e-95	0.368944	0.39	0.219	6.73855e-91	3	Fstl5
1.52473e-92	0.378751	0.827	0.651	2.94348e-88	3	Asap1
2.19049e-92	0.333073	0.631	0.413	4.22873e-88	3	Rtl4
6.37985e-92	0.367125	0.499	0.314	1.23163e-87	3	2610035D17Rik
8.42399e-92	0.365309	0.788	0.619	1.62625e-87	3	Atp8a1
1.09867e-91	0.345074	0.852	0.689	2.12099e-87	3	Enox1
1.00713e-90	0.399145	0.553	0.365	1.94427e-86	3	Kcnip3
5.64623e-90	0.306148	0.915	0.804	1.09e-85	3	Nrcam
1.27092e-88	0.281706	0.964	0.849	2.45351e-84	3	Ntm
2.62342e-87	0.35112	0.83	0.672	5.06452e-83	3	Ldlrad4
6.84308e-87	0.363586	0.568	0.378	1.32106e-82	3	Ccdc85a
1.19406e-85	0.385768	0.499	0.318	2.30513e-81	3	Osbp2
5.00227e-83	0.318418	0.357	0.201	9.65689e-79	3	Rhou
1.19838e-81	0.303869	0.312	0.167	2.31348e-77	3	E230016M11Rik
1.31235e-81	0.379097	0.553	0.365	2.53349e-77	3	Gm15478
1.98694e-81	0.274016	0.953	0.794	3.83578e-77	3	Pcsk2
2.42626e-81	0.296268	0.268	0.137	4.6839e-77	3	Myh9
5.63814e-81	0.298404	0.801	0.589	1.08844e-76	3	Cntn3
8.44797e-81	0.352346	0.585	0.4	1.63088e-76	3	Pcnx2
4.23137e-80	0.312016	0.258	0.131	8.16866e-76	3	Snx7
4.7432e-80	0.33966	0.801	0.644	9.15676e-76	3	Apba2
5.2325e-78	0.369494	0.553	0.375	1.01013e-73	3	Ppm1l
5.73191e-78	0.351086	0.557	0.375	1.10655e-73	3	Sidt1
2.10317e-77	0.379985	0.79	0.634	4.06017e-73	3	Nell2
6.16109e-77	0.321692	0.289	0.156	1.1894e-72	3	Hmgcr
1.23429e-76	0.266315	0.924	0.787	2.3828e-72	3	Prickle1
7.17252e-75	0.359028	0.63	0.455	1.38465e-70	3	Cacna1b
1.00481e-74	0.382653	0.678	0.505	1.93979e-70	3	Shisa9
1.30955e-74	0.284497	0.902	0.788	2.52808e-70	3	Samd12
7.82311e-74	0.268715	0.628	0.441	1.51025e-69	3	Pid1
2.27379e-73	0.308203	0.473	0.3	4.38954e-69	3	Necab1
3.3442e-73	0.29578	0.832	0.673	6.45598e-69	3	D430041D05Rik
1.03379e-72	0.316703	0.505	0.33	1.99573e-68	3	Shisa4
1.63066e-72	0.333801	0.463	0.298	3.14799e-68	3	9130024F11Rik
1.2534e-71	0.348279	0.503	0.335	2.41969e-67	3	Igsf9b
2.4357e-71	0.339569	0.608	0.431	4.70213e-67	3	Bsn
4.19387e-70	0.324052	0.43	0.272	8.09628e-66	3	Ssbp3
1.11379e-68	0.317799	0.575	0.402	2.15017e-64	3	Smap1
1.13187e-67	0.32317	0.523	0.354	2.18507e-63	3	Zfyve28
8.01066e-67	0.303278	0.432	0.277	1.54646e-62	3	Stx1a
1.39574e-66	0.322361	0.941	0.865	2.69448e-62	3	AC149090.1
2.34671e-66	0.330517	0.615	0.445	4.53032e-62	3	Camk4
3.90139e-66	0.397245	0.796	0.651	7.53163e-62	3	Brinp1
5.42947e-66	0.291868	0.29	0.165	1.04816e-61	3	Slc6a7
1.8239e-65	0.282309	0.512	0.342	3.52104e-61	3	Cpne4
2.68142e-65	0.253446	0.982	0.883	5.17648e-61	3	Grm7
3.98031e-65	0.35047	0.584	0.42	7.68399e-61	3	Rnf150
4.21301e-64	0.284068	0.731	0.551	8.13321e-60	3	Iqsec1
9.64855e-64	0.259242	0.92	0.83	1.86265e-59	3	Ppp2r2b
1.07308e-63	0.295114	0.389	0.243	2.07158e-59	3	Hnrnpll
2.10848e-63	0.291095	0.416	0.265	4.07042e-59	3	Dkk3
6.57842e-63	0.263688	0.251	0.137	1.26996e-58	3	Prmt2
1.84095e-62	0.274068	0.769	0.604	3.55395e-58	3	Itpr1
3.40046e-62	0.276029	0.317	0.186	6.56459e-58	3	Rgs11
4.72945e-61	0.29016	0.734	0.563	9.1302e-57	3	Srgap3
7.70249e-61	0.268379	0.854	0.732	1.48697e-56	3	Cacnb4
4.23038e-60	0.264629	0.304	0.178	8.16675e-56	3	Tmem200a
1.18823e-59	0.278845	0.689	0.523	2.29389e-55	3	Srrm4
3.21049e-57	0.285548	0.731	0.577	6.19785e-53	3	Dtnb
4.86285e-57	0.307349	0.33	0.204	9.38773e-53	3	Rnf217
1.12144e-56	0.265259	0.313	0.188	2.16493e-52	3	Arhgef25
2.39735e-56	0.294931	0.398	0.259	4.62808e-52	3	Pacrg
2.883e-56	0.266348	0.256	0.146	5.56564e-52	3	Ptprf
3.5462e-56	0.309203	0.373	0.242	6.84594e-52	3	Tmem117
8.70531e-56	0.282382	0.537	0.379	1.68056e-51	3	Lmtk2
2.70978e-55	0.251711	0.467	0.316	5.23124e-51	3	Mapk8
4.19162e-55	0.280408	0.811	0.679	8.09192e-51	3	Aff3
1.15487e-54	0.272434	0.541	0.383	2.22947e-50	3	Dgkz
2.45443e-54	0.269424	0.829	0.693	4.73828e-50	3	Rasal2
2.88971e-54	0.281081	0.347	0.218	5.57859e-50	3	Galnt7
4.87545e-54	0.26795	0.604	0.445	9.41205e-50	3	Bcl11a
2.0058e-53	0.282092	0.781	0.658	3.87219e-49	3	Hivep3
4.60208e-53	0.254265	0.265	0.155	8.88432e-49	3	Ldlrad3
1.66316e-52	0.291019	0.466	0.32	3.21073e-48	3	Pdzrn3
2.13614e-51	0.25326	0.88	0.768	4.12382e-47	3	Otud7a
6.55979e-51	0.263315	0.384	0.249	1.26637e-46	3	Sorbs2os
2.51137e-50	0.274284	0.585	0.428	4.84819e-46	3	Nin
8.14601e-48	0.251306	0.798	0.654	1.57259e-43	3	Hecw1
3.04799e-44	0.256329	0.684	0.551	5.88415e-40	3	Dnajc6
1.09366e-42	0.257033	0.734	0.606	2.1113e-38	3	Trim2
0	2.53646	0.792	0.062	0	4	Gm2164
0	2.13188	0.985	0.655	0	4	Pex5l
0	1.75536	0.925	0.426	0	4	Dscaml1
0	1.72069	0.962	0.577	0	4	Tafa1
0	1.6903	0.543	0.047	0	4	L3mbtl4
0	1.65437	0.88	0.478	0	4	Sorcs1
0	1.52789	0.755	0.212	0	4	Bcl11b
0	1.49779	0.705	0.168	0	4	Gm19410
0	1.39613	0.989	0.773	0	4	Robo1
0	1.3867	0.795	0.318	0	4	Fras1
0	1.35014	0.935	0.528	0	4	Kirrel3
0	1.32646	0.72	0.202	0	4	Cadps2
0	1.30362	0.79	0.362	0	4	Rab3c
0	1.29303	0.828	0.383	0	4	Ndst3
0	1.28501	0.908	0.555	0	4	Hcn1
0	1.27692	0.943	0.552	0	4	Cacna2d3
0	1.27378	0.926	0.543	0	4	Tox
0	1.2474	0.647	0.252	0	4	Stxbp6
0	1.16883	0.472	0.061	0	4	Tcerg1l
0	1.16591	0.935	0.554	0	4	Cdh13
0	1.15603	0.809	0.411	0	4	Pdzd2
0	1.14286	0.75	0.324	0	4	Kcnn2
0	1.13111	0.975	0.805	0	4	Grik2
0	1.12657	0.983	0.793	0	4	Sgcz
0	1.12577	0.474	0.104	0	4	Gm10754
0	1.12234	0.852	0.455	0	4	Sema6d
0	1.10755	0.99	0.92	0	4	Ctnna2
0	1.08724	0.453	0.067	0	4	Chst8
0	1.08311	0.937	0.633	0	4	Khdrbs2
0	1.07217	0.485	0.104	0	4	Rhbdl3
0	1.07064	0.991	0.87	0	4	Dab1
0	1.06544	0.92	0.642	0	4	Fam135b
0	1.06419	0.893	0.545	0	4	Caln1
0	1.05354	0.815	0.488	0	4	Galnt13
0	1.05156	0.681	0.281	0	4	Sorcs2
0	1.04977	0.508	0.148	0	4	4930419G24Rik
0	1.04281	0.69	0.241	0	4	Brinp3
0	1.02428	0.902	0.628	0	4	Ldb2
0	0.999876	0.974	0.838	0	4	Grid2
0	0.996775	0.654	0.232	0	4	Nr3c2
0	0.989552	0.844	0.479	0	4	Ryr3
0	0.981492	0.665	0.294	0	4	Sorl1
0	0.966757	0.622	0.231	0	4	Galnt9
0	0.963268	0.957	0.772	0	4	Slc8a1
0	0.950137	0.405	0.051	0	4	Raver2
0	0.939641	0.295	0.024	0	4	Trpc7
0	0.939529	0.58	0.192	0	4	Ntng1
0	0.935976	0.9	0.59	0	4	Nos1ap
0	0.928139	0.565	0.186	0	4	Fmn1
0	0.927008	0.661	0.305	0	4	Cntnap5b
0	0.923613	0.726	0.328	0	4	Sdk2
0	0.903547	0.717	0.316	0	4	Nkain3
0	0.90257	0.874	0.54	0	4	Nfib
0	0.900478	0.928	0.679	0	4	Csmd2
0	0.900118	0.647	0.267	0	4	Iqgap2
0	0.898997	0.983	0.821	0	4	Ralyl
0	0.896211	0.988	0.857	0	4	Lrrtm4
0	0.89403	0.277	0.026	0	4	Adamts2
0	0.887479	0.574	0.214	0	4	Ephb1
0	0.881601	0.381	0.052	0	4	Tmem163
0	0.880081	0.55	0.219	0	4	Crim1
0	0.865949	0.695	0.272	0	4	Ano4
0	0.847525	0.422	0.099	0	4	Gm44257
0	0.834455	0.859	0.562	0	4	Xylt1
0	0.823664	0.634	0.265	0	4	Pcsk5
0	0.80756	0.959	0.784	0	4	Gria3
0	0.780477	0.94	0.675	0	4	Epha6
0	0.773331	0.991	0.777	0	4	Lingo2
0	0.762374	0.36	0.086	0	4	Vat1l
0	0.7552	0.95	0.674	0	4	Slit3
0	0.742061	0.555	0.193	0	4	Cntnap5c
0	0.740967	0.325	0.059	0	4	Parm1
0	0.730637	1	0.978	0	4	Meg3
0	0.722268	0.433	0.132	0	4	Rbms1
0	0.716124	0.996	0.925	0	4	Fam155a
0	0.690542	0.988	0.965	0	4	Magi2
0	0.690242	0.267	0.043	0	4	Cacna1h
0	0.672656	0.271	0.03	0	4	Trmt9b
0	0.657142	0.284	0.036	0	4	Npr3
0	0.654786	0.992	0.934	0	4	Opcml
0	0.64869	0.285	0.054	0	4	Gng7
0	0.624424	1	0.947	0	4	Dpp10
0	0.619167	0.29	0.052	0	4	Htr4
0	0.611241	0.995	0.946	0	4	Anks1b
0	0.607374	0.996	0.954	0	4	Nlgn1
0	0.600976	0.254	0.04	0	4	Tanc1
0	0.594688	0.308	0.061	0	4	Fam126a
0	0.581081	0.402	0.112	0	4	Lpp
0	0.54179	0.257	0.05	0	4	Fezf2
4.06677e-303	0.590976	0.408	0.127	7.85091e-299	4	Trpc4
1.47246e-300	0.657908	0.316	0.083	2.84259e-296	4	Gm37459
3.29851e-298	0.647626	0.371	0.111	6.36778e-294	4	Tmem150c
5.73599e-298	0.814467	0.669	0.309	1.10733e-293	4	Htr1f
7.6976e-294	0.841246	0.802	0.487	1.48602e-289	4	Rasgrf1
7.71234e-293	0.508929	0.996	0.947	1.48887e-288	4	Nkain2
3.35351e-288	0.626063	0.976	0.853	6.47394e-284	4	Gria1
3.86123e-288	0.780535	0.452	0.163	7.4541e-284	4	Ksr1
1.88085e-276	0.643484	0.439	0.151	3.63098e-272	4	Adra1a
5.15613e-274	0.856695	0.745	0.425	9.95391e-270	4	Sphkap
9.77008e-272	0.459108	0.288	0.073	1.88611e-267	4	Serpine2
1.40992e-264	0.366176	0.265	0.065	2.72185e-260	4	Pbx3
2.69945e-261	0.498802	0.371	0.116	5.21129e-257	4	Sept(4)
1.39252e-253	0.459737	0.649	0.288	2.68826e-249	4	Nfia
3.88698e-253	0.60654	0.977	0.846	7.50382e-249	4	Grin2a
1.1939e-246	0.708867	0.475	0.19	2.30482e-242	4	Sulf2
1.53656e-246	0.753128	0.58	0.272	2.96634e-242	4	Ptk2b
7.02152e-246	0.774123	0.527	0.229	1.3555e-241	4	Epha10
8.14568e-245	0.659683	0.939	0.781	1.57252e-240	4	Prkce
8.08608e-233	0.762729	0.587	0.281	1.56102e-228	4	Trpc5
1.84088e-231	0.491036	0.292	0.085	3.55383e-227	4	Pls1
3.01295e-226	0.627991	0.899	0.687	5.81651e-222	4	Ppfia2
2.25805e-225	0.579131	0.954	0.825	4.35916e-221	4	Ptprn2
4.67952e-225	0.537309	0.974	0.907	9.03381e-221	4	Pde4d
1.40305e-223	0.627288	0.909	0.706	2.70858e-219	4	Ppm1e
2.81697e-223	0.638326	0.435	0.174	5.43817e-219	4	Cacng8
3.35731e-222	0.684861	0.887	0.683	6.4813e-218	4	Rian
2.00564e-221	0.683811	0.472	0.201	3.87189e-217	4	Etv5
2.32577e-220	0.640319	0.424	0.169	4.48991e-216	4	Tmem200a
9.19848e-218	0.81427	0.696	0.404	1.77577e-213	4	Sez6l
4.67838e-216	0.452292	0.253	0.07	9.03161e-212	4	Atp8b1
5.99233e-214	0.693552	0.55	0.257	1.15682e-209	4	Igsf21
1.33658e-211	0.521585	0.459	0.187	2.58026e-207	4	Cemip
6.46981e-209	0.632443	0.757	0.463	1.249e-204	4	Zfp385b
2.67097e-207	0.59404	0.923	0.762	5.15631e-203	4	Prkcb
1.04943e-206	0.565608	0.951	0.805	2.02592e-202	4	Epha5
1.15631e-205	0.507719	0.989	0.851	2.23225e-201	4	Arpp21
2.02251e-204	0.746551	0.922	0.738	3.90446e-200	4	Schip1
2.90269e-202	0.750582	0.739	0.455	5.60364e-198	4	Prkcg
2.10677e-200	0.494601	0.259	0.078	4.06712e-196	4	Clcn2
1.2392e-198	0.597642	0.45	0.193	2.39227e-194	4	Sec14l1
2.30481e-195	0.54327	0.424	0.173	4.44943e-191	4	Ppargc1a
4.30987e-195	0.572533	0.554	0.26	8.32021e-191	4	Dpyd
5.57314e-194	0.589477	0.532	0.25	1.07589e-189	4	Adgra1
2.52746e-193	0.7379	0.644	0.356	4.87926e-189	4	Nav1
8.40181e-191	0.547498	0.348	0.129	1.62197e-186	4	Cdh22
1.331e-187	0.524687	0.51	0.231	2.56949e-183	4	Dner
1.74146e-186	0.568923	0.801	0.52	3.3619e-182	4	Rapgef5
1.26547e-185	0.617478	0.488	0.227	2.44299e-181	4	Nrip1
6.08284e-185	0.366354	0.995	0.968	1.17429e-180	4	Dlgap1
2.28428e-184	0.48735	0.951	0.778	4.4098e-180	4	Agbl4
4.51964e-183	0.706626	0.804	0.579	8.72517e-179	4	Camta1
5.27712e-183	0.618402	0.539	0.269	1.01875e-178	4	Gap43
1.03792e-181	0.53044	0.393	0.161	2.00371e-177	4	Parp8
9.32603e-180	0.378789	0.997	0.956	1.80039e-175	4	Rbfox1
6.76936e-177	0.698293	0.547	0.287	1.30682e-172	4	Wwc1
2.04152e-175	0.608862	0.554	0.287	3.94116e-171	4	Efr3a
4.88473e-175	0.805522	0.65	0.387	9.42997e-171	4	Gm30382
9.10428e-175	0.589135	0.61	0.333	1.75758e-170	4	Sh3rf1
2.2738e-174	0.602063	0.593	0.31	4.38957e-170	4	Gm49678
2.77409e-174	0.418934	0.982	0.901	5.35539e-170	4	Lrrc7
8.81399e-173	0.534719	0.49	0.23	1.70154e-168	4	Slc16a2
2.02451e-169	0.743412	0.629	0.373	3.90831e-165	4	St6galnac3
2.68715e-169	0.324396	0.997	0.957	5.18754e-165	4	Nrg3
1.59767e-167	0.570134	0.854	0.645	3.0843e-163	4	Dync1i1
1.16168e-166	0.586511	0.826	0.603	2.24262e-162	4	Mical2
4.32583e-166	0.435473	0.984	0.906	8.35101e-162	4	Kalrn
1.12664e-165	0.498636	0.914	0.751	2.17497e-161	4	Snhg14
1.96274e-163	0.561574	0.866	0.677	3.78907e-159	4	Aff3
4.47862e-162	0.472745	0.724	0.436	8.64598e-158	4	Pid1
5.06559e-160	0.613601	0.691	0.436	9.77912e-156	4	Ralgapa2
6.35379e-160	0.693095	0.668	0.411	1.2266e-155	4	Cdh8
1.08171e-159	0.515889	0.493	0.236	2.08825e-155	4	Spon1
1.34323e-159	0.626177	0.618	0.342	2.59311e-155	4	Pde4a
1.00666e-158	0.521593	0.362	0.15	1.94336e-154	4	Adamts18
1.15182e-158	0.33608	0.557	0.277	2.22358e-154	4	Zeb1
5.39681e-158	0.607829	0.655	0.39	1.04185e-153	4	Arid5b
9.19456e-158	0.511394	0.822	0.572	1.77501e-153	4	Nebl
6.38077e-157	0.529959	0.863	0.63	1.23181e-152	4	Sv2b
1.68909e-155	0.553704	0.724	0.456	3.2608e-151	4	Elmod1
2.66647e-155	0.428067	0.434	0.197	5.14763e-151	4	Nckap5
4.13006e-155	0.595384	0.657	0.398	7.97308e-151	4	Pcnx2
4.71332e-155	0.60114	0.789	0.549	9.09906e-151	4	Iqsec1
1.08831e-154	0.590094	0.635	0.373	2.10098e-150	4	Dock9
2.76808e-152	0.431742	0.324	0.128	5.34379e-148	4	Crym
7.17515e-152	0.526293	0.403	0.184	1.38516e-147	4	St8sia5
2.93515e-150	0.449831	0.32	0.128	5.66631e-146	4	Gabra5
9.98648e-149	0.583498	0.638	0.388	1.92789e-144	4	Stk39
1.68985e-148	0.507522	0.328	0.134	3.26225e-144	4	Cdh6
5.28227e-148	0.443267	0.968	0.848	1.01974e-143	4	Kcnh7
1.68893e-147	0.545503	0.692	0.412	3.26048e-143	4	Rtl4
3.20669e-144	0.525463	0.543	0.291	6.19052e-140	4	Mpped1
2.31124e-142	0.451848	0.805	0.528	4.46184e-138	4	Cntnap5a
9.95821e-142	0.448593	0.912	0.722	1.92243e-137	4	Ntrk3
1.00738e-141	0.562757	0.813	0.596	1.94475e-137	4	Tmem132b
1.93666e-140	0.442215	0.317	0.129	3.73872e-136	4	Ccdc88c
3.19244e-140	0.438894	0.319	0.131	6.163e-136	4	Gprin3
6.30457e-138	0.404709	0.259	0.096	1.2171e-133	4	Lonrf1
6.63131e-136	0.376245	0.312	0.126	1.28017e-131	4	Rab8b
5.85362e-135	0.557571	0.658	0.412	1.13004e-130	4	Miat
2.13433e-133	0.615124	0.733	0.491	4.12032e-129	4	Astn2
4.11869e-131	0.542162	0.549	0.307	7.95114e-127	4	Plekha6
4.74458e-131	0.495675	0.81	0.599	9.15942e-127	4	Arhgap26
9.8735e-129	0.392547	0.323	0.138	1.90608e-124	4	March(11)
1.10077e-128	0.499463	0.798	0.571	2.12503e-124	4	Trerf1
1.60951e-128	0.574917	0.596	0.352	3.10717e-124	4	Nrxn2
9.75637e-128	0.471336	0.495	0.258	1.88347e-123	4	Galnt16
2.52009e-126	0.328236	0.265	0.102	4.86504e-122	4	Gm10125
2.8454e-125	0.472421	0.826	0.591	5.49304e-121	4	Cntn3
1.28435e-124	0.43396	0.259	0.101	2.47945e-120	4	Col6a1
2.46768e-124	0.401894	0.895	0.708	4.76385e-120	4	Khdrbs3
1.82858e-123	0.500759	0.759	0.543	3.53008e-119	4	Gabrb2
1.42912e-122	0.534901	0.492	0.269	2.75892e-118	4	Mirg
2.22513e-122	0.476188	0.618	0.376	4.29561e-118	4	Epb41l3
2.10815e-121	0.436114	0.9	0.752	4.06978e-117	4	Thrb
2.16987e-120	0.426563	0.337	0.152	4.18893e-116	4	Gnb5
2.71816e-120	0.348047	0.576	0.317	5.2474e-116	4	Esrrg
2.54378e-119	0.48944	0.787	0.566	4.91076e-115	4	Cap2
1.01986e-118	0.429963	0.349	0.162	1.96884e-114	4	Spink10
4.63903e-118	0.490145	0.609	0.378	8.95565e-114	4	Ccdc85a
1.27325e-117	0.514333	0.502	0.28	2.45801e-113	4	Gm15155
3.48103e-117	0.517357	0.544	0.321	6.72014e-113	4	B830012L14Rik
4.20945e-117	0.464353	0.433	0.223	8.12634e-113	4	Syt17
2.2235e-116	0.46312	0.845	0.659	4.29248e-112	4	Dok6
5.60981e-116	0.394822	0.342	0.157	1.08297e-111	4	Gm16083
1.76451e-115	0.389253	0.947	0.842	3.40639e-111	4	Hivep2
2.43031e-113	0.364999	0.861	0.665	4.69172e-109	4	Dpp6
1.07368e-111	0.395786	0.455	0.237	2.07275e-107	4	Tmem117
5.86514e-111	0.369741	0.961	0.881	1.13226e-106	4	Plcb1
7.34703e-111	0.479307	0.578	0.346	1.41834e-106	4	2010300C02Rik
9.42666e-110	0.373911	0.385	0.189	1.81982e-105	4	Stt3b
3.80429e-109	0.324238	0.977	0.929	7.34418e-105	4	Gria2
1.75726e-108	0.373342	0.428	0.219	3.39239e-104	4	Klhl32
1.08345e-107	0.358407	0.857	0.677	2.0916e-103	4	Tnr
3.59087e-107	0.41162	0.657	0.412	6.93217e-103	4	Efna5
7.54808e-107	0.41094	0.894	0.747	1.45716e-102	4	Atp2b1
3.70863e-106	0.433497	0.643	0.41	7.15951e-102	4	Cdk17
2.51526e-105	0.327249	0.545	0.309	4.85571e-101	4	Cntn6
3.65579e-104	0.434309	0.517	0.299	7.05751e-100	4	Zfp697
8.72732e-104	0.406688	0.852	0.676	1.68481e-99	4	Hdac9
9.1253e-104	0.400153	0.318	0.149	1.76164e-99	4	Ephb2
4.80365e-103	0.382394	0.664	0.423	9.27346e-99	4	Neto1
5.27312e-103	0.459193	0.643	0.416	1.01798e-98	4	Diaph2
3.28955e-102	0.29322	0.973	0.808	6.35048e-98	4	Kcnq5
9.12662e-101	0.385553	0.391	0.2	1.76189e-96	4	Far2
8.86085e-99	0.313467	0.861	0.585	1.71059e-94	4	Grm8
1.89703e-97	0.402711	0.363	0.183	3.66222e-93	4	Cpne8
2.23075e-97	0.602453	0.541	0.332	4.30647e-93	4	Gse1
2.92939e-97	0.385609	0.547	0.326	5.65518e-93	4	Gm20754
1.23429e-96	0.349362	0.441	0.238	2.38279e-92	4	Slc1a1
2.56565e-96	0.43693	0.587	0.366	4.95299e-92	4	Gramd1b
1.10271e-95	0.4129	0.568	0.348	2.12879e-91	4	Zbtb16
1.19477e-95	0.309984	0.314	0.147	2.3065e-91	4	Cacng7
1.30957e-95	0.424542	0.488	0.278	2.52813e-91	4	Plcb4
2.02642e-95	0.370768	0.332	0.161	3.91201e-91	4	Cdh7
2.71654e-95	0.402064	0.481	0.272	5.24427e-91	4	Peg3
2.86004e-94	0.427193	0.526	0.318	5.52131e-90	4	Focad
9.02942e-94	0.292838	0.985	0.917	1.74313e-89	4	Asic2
9.4762e-94	0.33958	0.488	0.275	1.82938e-89	4	Zfp462
6.9391e-93	0.489181	0.575	0.366	1.33959e-88	4	Kcnb1
1.48439e-92	0.398142	0.819	0.645	2.86561e-88	4	Map2
6.73589e-92	0.577016	0.481	0.289	1.30036e-87	4	Cdh4
6.81442e-91	0.354278	0.316	0.154	1.31552e-86	4	Sez6
1.89531e-90	0.388145	0.532	0.318	3.65889e-86	4	Asap2
7.26992e-90	0.282967	0.29	0.134	1.40346e-85	4	Prss12
2.24645e-89	0.627483	0.672	0.501	4.33677e-85	4	St6galnac5
1.58317e-88	0.404081	0.72	0.516	3.05631e-84	4	Pak3
2.03611e-88	0.367906	0.824	0.658	3.9307e-84	4	Grid1
5.51434e-88	0.37605	0.393	0.213	1.06454e-83	4	Hspa12a
8.45547e-88	0.535181	0.554	0.349	1.63233e-83	4	Shank1
1.92898e-87	0.280907	0.98	0.917	3.72389e-83	4	Ank3
6.64268e-87	0.313474	0.943	0.847	1.28237e-82	4	Ccser1
1.65596e-86	0.371779	0.555	0.341	3.19684e-82	4	Elavl4
8.46875e-85	0.395007	0.93	0.776	1.63489e-80	4	Camk2a
2.19863e-84	0.325666	0.389	0.208	4.24446e-80	4	Asxl3
2.33824e-84	0.292117	0.263	0.122	4.51397e-80	4	Cxxc4
1.07511e-83	0.488653	0.597	0.396	2.07551e-79	4	Dgkg
2.91558e-83	0.358907	0.322	0.164	5.62853e-79	4	Gm44151
4.64182e-83	0.429789	0.777	0.583	8.96103e-79	4	Ksr2
7.46377e-83	0.440992	0.706	0.52	1.44088e-78	4	Osbpl6
1.34972e-82	0.337129	0.435	0.245	2.60563e-78	4	Pcgf5
2.35688e-82	0.277155	0.272	0.127	4.54996e-78	4	Arhgef10l
4.57752e-81	0.469814	0.627	0.421	8.83691e-77	4	Syt7
4.80921e-81	0.395715	0.78	0.589	9.28418e-77	4	Msra
6.02223e-81	0.336701	0.478	0.279	1.16259e-76	4	Mkx
9.04111e-81	0.354594	0.774	0.58	1.74539e-76	4	Slc4a10
1.08543e-80	0.313491	0.278	0.134	2.09543e-76	4	Gtf2ird1
3.5936e-80	0.282302	0.302	0.149	6.93745e-76	4	Slc4a7
4.39737e-80	0.328891	0.377	0.207	8.48912e-76	4	Slc44a5
7.31251e-80	0.31406	0.923	0.805	1.41168e-75	4	Nrcam
1.03594e-79	0.273974	0.469	0.269	1.99989e-75	4	Pvt1
2.19083e-79	0.381567	0.705	0.5	4.22941e-75	4	Atp8a2
1.7173e-78	0.262051	0.507	0.299	3.31525e-74	4	Hs3st2
2.47968e-78	0.317336	0.642	0.418	4.78703e-74	4	Gabra2
5.21115e-78	0.364233	0.456	0.268	1.00601e-73	4	Pkd1
2.58387e-77	0.399734	0.516	0.321	4.98816e-73	4	Klhl3
9.26912e-77	0.25577	0.989	0.936	1.7894e-72	4	Grin2b
7.43777e-76	0.299424	0.577	0.366	1.43586e-71	4	Usp29
1.81064e-75	0.337354	0.461	0.274	3.49544e-71	4	Fam131a
2.88741e-75	0.301944	0.278	0.138	5.57414e-71	4	Zfp831
3.47049e-75	0.322899	0.317	0.164	6.69979e-71	4	Mfsd4a
5.52928e-75	0.338934	0.303	0.155	1.06743e-70	4	2900026A02Rik
2.1848e-74	0.274002	0.344	0.182	4.21775e-70	4	Hs6st2
2.29794e-74	0.369896	0.846	0.711	4.43617e-70	4	Cttnbp2
5.10443e-74	0.285078	0.367	0.2	9.8541e-70	4	Homer2
3.7513e-73	0.345505	0.603	0.402	7.24188e-69	4	Scn1a
7.86892e-73	0.349942	0.496	0.305	1.5191e-68	4	Tiam1
3.27152e-72	0.368162	0.53	0.343	6.31567e-68	4	Osbpl10
4.56282e-72	0.367431	0.352	0.195	8.80852e-68	4	Ncor2
4.44449e-70	0.25514	0.269	0.134	8.58009e-66	4	Gm47591
2.0864e-69	0.275521	0.832	0.651	4.02779e-65	4	Brinp1
7.43984e-69	0.327871	0.265	0.134	1.43626e-64	4	Lyzl4
7.48292e-69	0.356501	0.623	0.427	1.44458e-64	4	Reep1
1.01729e-68	0.296621	0.31	0.165	1.96388e-64	4	Dpy19l1
1.20543e-68	0.311562	0.492	0.306	2.32708e-64	4	Ptpn9
1.54264e-68	0.359641	0.479	0.299	2.97807e-64	4	Gfod1
1.67467e-68	0.322788	0.803	0.613	3.23295e-64	4	Robo2
1.70852e-68	0.36787	0.654	0.466	3.2983e-64	4	Jazf1
3.32605e-68	0.277753	0.262	0.131	6.42093e-64	4	Cfap54
3.6771e-68	0.268814	0.342	0.187	7.09864e-64	4	Haghl
4.8327e-68	0.420379	0.572	0.384	9.32953e-64	4	Dgkz
7.20339e-68	0.33189	0.87	0.747	1.39061e-63	4	Lncpint
1.78498e-67	0.303863	0.288	0.15	3.44591e-63	4	Bcr
1.83415e-67	0.361871	0.823	0.665	3.54083e-63	4	Sobp
4.05013e-67	0.355683	0.598	0.401	7.81878e-63	4	Cyfip2
6.01159e-66	0.282088	0.309	0.166	1.16054e-61	4	Slc6a7
8.41361e-66	0.252148	0.257	0.129	1.62425e-61	4	Rbm24
1.07477e-65	0.259373	0.306	0.163	2.07484e-61	4	Mfsd6
2.09306e-65	0.309763	0.434	0.262	4.04066e-61	4	Gabra1
2.94043e-65	0.338363	0.452	0.276	5.6765e-61	4	Rap1gap
1.47153e-64	0.258285	0.306	0.163	2.84079e-60	4	Lmo3
3.97925e-64	0.364127	0.643	0.458	7.68194e-60	4	Ttc7b
5.13488e-64	0.283173	0.28	0.146	9.91289e-60	4	Ptprf
6.25725e-64	0.383361	0.579	0.393	1.20796e-59	4	Camk2b
7.29397e-64	0.314554	0.447	0.274	1.4081e-59	4	Ssbp3
7.41915e-64	0.311274	0.507	0.322	1.43227e-59	4	Bmerb1
7.4372e-64	0.255466	0.391	0.227	1.43575e-59	4	Luzp1
1.21221e-63	0.329192	0.925	0.827	2.34018e-59	4	Pde10a
2.30852e-63	0.269081	0.482	0.298	4.45659e-59	4	Lzts1
2.65122e-63	0.313893	0.801	0.633	5.11818e-59	4	Rbfox2
5.68813e-62	0.288352	0.322	0.179	1.09809e-57	4	Fbrsl1
7.81015e-62	0.337048	0.564	0.381	1.50775e-57	4	Cdyl2
8.63104e-62	0.284763	0.881	0.728	1.66622e-57	4	Cnksr2
9.14635e-62	0.262468	0.384	0.223	1.7657e-57	4	Lmo7
1.68029e-61	0.291018	0.378	0.221	3.2438e-57	4	Ski
2.65823e-61	0.28628	0.423	0.255	5.13171e-57	4	St3gal3
5.62531e-61	0.33582	0.665	0.484	1.08597e-56	4	Mllt3
9.78459e-61	0.284731	0.473	0.296	1.88891e-56	4	Zfp827
1.18494e-60	0.278356	0.466	0.29	2.28753e-56	4	Sertad2
3.01435e-60	0.268472	0.861	0.692	5.81921e-56	4	Ext1
6.93308e-60	0.312175	0.854	0.716	1.33843e-55	4	Atrnl1
1.16119e-59	0.310937	0.838	0.692	2.24167e-55	4	Magi1
1.29901e-59	0.260752	0.276	0.147	2.50774e-55	4	Ina
1.42823e-59	0.312955	0.821	0.657	2.7572e-55	4	Hivep3
3.77055e-59	0.292927	0.651	0.461	7.27905e-55	4	Eml5
4.9313e-59	0.314716	0.609	0.428	9.51987e-55	4	Atp9b
5.02351e-59	0.274331	0.691	0.511	9.69788e-55	4	Farp1
1.06807e-58	0.323609	0.797	0.623	2.06192e-54	4	Unc80
2.37666e-58	0.265776	0.357	0.208	4.58814e-54	4	Tub
5.42576e-58	0.282652	0.629	0.436	1.04744e-53	4	Rapgef6
5.4632e-58	0.36308	0.275	0.151	1.05467e-53	4	A330008L17Rik
6.39261e-58	0.252172	0.905	0.799	1.23409e-53	4	Ube2e2
1.00859e-57	0.306086	0.793	0.625	1.94708e-53	4	Plekha5
1.26432e-57	0.315548	0.769	0.583	2.44077e-53	4	A830018L16Rik
2.15312e-57	0.294018	0.541	0.359	4.1566e-53	4	Slco3a1
2.53806e-57	0.262203	0.319	0.182	4.89972e-53	4	Kcnk10
2.87923e-57	0.311346	0.423	0.264	5.55835e-53	4	Dlg4
8.25411e-57	0.30745	0.738	0.578	1.59346e-52	4	Exoc6b
5.37964e-56	0.255402	0.434	0.27	1.03854e-51	4	Cpeb1
6.42357e-56	0.256688	0.334	0.192	1.24007e-51	4	Ncs1
8.29506e-56	0.321893	0.549	0.372	1.60136e-51	4	Epha7
9.8402e-56	0.301849	0.468	0.302	1.89965e-51	4	Kcnq2
4.08864e-55	0.309881	0.425	0.269	7.89312e-51	4	Gm1043
4.56912e-55	0.312521	0.543	0.37	8.82069e-51	4	Camkmt
1.15936e-54	0.273101	0.609	0.422	2.23814e-50	4	Rnf150
2.33307e-54	0.28703	0.612	0.435	4.504e-50	4	Homer1
2.78086e-54	0.305651	0.811	0.684	5.36845e-50	4	Setbp1
5.56674e-54	0.312985	0.747	0.586	1.07466e-49	4	Trio
9.5097e-54	0.279816	0.56	0.384	1.83585e-49	4	Osbpl8
1.80588e-53	0.289085	0.513	0.344	3.48626e-49	4	Atxn7l1
2.03411e-53	0.282764	0.349	0.208	3.92685e-49	4	Ptpn3
3.38117e-53	0.360737	0.657	0.49	6.52734e-49	4	Cmip
7.59336e-53	0.329709	0.469	0.305	1.4659e-48	4	Kif5a
1.25263e-52	0.306294	0.761	0.596	2.4182e-48	4	Scn8a
1.49539e-52	0.346617	0.641	0.46	2.88686e-48	4	Dlgap4
1.51884e-52	0.328191	0.587	0.41	2.93212e-48	4	Sptbn4
1.88121e-52	0.378137	0.794	0.622	3.63168e-48	4	Pacsin1
8.02327e-52	0.292928	0.533	0.362	1.54889e-47	4	Med13l
1.23517e-51	0.281444	0.556	0.38	2.3845e-47	4	Esyt2
1.64988e-51	0.334722	0.662	0.481	3.18509e-47	4	Ptprs
1.99058e-51	0.272346	0.548	0.375	3.84282e-47	4	Arhgap39
5.59906e-51	0.309567	0.61	0.433	1.0809e-46	4	Spred2
1.29005e-50	0.36482	0.837	0.668	2.49045e-46	4	Rbfox3
3.62716e-50	0.264327	0.538	0.362	7.00223e-46	4	Fam219a
6.56049e-50	0.281582	0.629	0.448	1.2665e-45	4	Tcf20
2.36744e-49	0.252854	0.666	0.485	4.57034e-45	4	Cit
3.76736e-49	0.263637	0.459	0.298	7.27289e-45	4	Cabp1
5.09765e-48	0.265624	0.434	0.281	9.84102e-44	4	4930447C04Rik
5.1668e-48	0.276847	0.525	0.357	9.9745e-44	4	Myrip
7.25097e-48	0.282368	0.764	0.604	1.3998e-43	4	Unc79
1.42792e-47	0.262626	0.521	0.351	2.75659e-43	4	Slc35f3
2.61061e-47	0.373627	0.672	0.506	5.03977e-43	4	Elavl3
4.48683e-47	0.273745	0.672	0.503	8.66182e-43	4	Abr
1.73051e-45	0.263382	0.654	0.474	3.34076e-41	4	Ktn1
7.26399e-45	0.385206	0.899	0.855	1.40231e-40	4	Cadm1
6.69243e-44	0.289457	0.782	0.625	1.29197e-39	4	Nedd4l
3.15224e-43	0.262189	0.787	0.623	6.0854e-39	4	Chn1
1.40172e-42	0.251446	0.43	0.282	2.70602e-38	4	Ulk4
1.54261e-41	0.296265	0.358	0.23	2.97802e-37	4	Sptbn2
1.6517e-41	0.27199	0.492	0.346	3.18861e-37	4	Adgrl2
3.2326e-40	0.252695	0.351	0.224	6.24054e-36	4	Smad3
3.55644e-40	0.316466	0.518	0.367	6.8657e-36	4	Adgrb1
1.51591e-39	0.263528	0.336	0.211	2.92646e-35	4	Lmtk3
1.90739e-38	0.258138	0.698	0.536	3.68222e-34	4	Sptan1
1.31674e-37	0.269174	0.773	0.618	2.54197e-33	4	Atp2b2
1.14299e-36	0.256896	0.467	0.326	2.20654e-32	4	Osbp2
0	1.70517	0.832	0.262	0	5	Cdh9
0	1.61099	0.473	0.079	0	5	Rxfp1
0	1.59787	0.651	0.163	0	5	Galnt14
0	1.39043	0.504	0.088	0	5	Sulf1
0	1.30837	0.91	0.504	0	5	Slc24a2
0	1.23973	0.789	0.408	0	5	Tenm3
0	1.10743	0.395	0.082	0	5	Bmpr1b
0	0.935684	0.455	0.115	0	5	Chrm2
8.83509e-256	0.501841	1	1	1.70561e-251	5	Malat1
1.15722e-251	1.07319	0.747	0.391	2.23401e-247	5	Sdk1
1.00318e-248	0.613967	0.998	0.936	1.93664e-244	5	Opcml
1.29271e-245	1.08298	0.859	0.598	2.49558e-241	5	Sgcd
1.1551e-243	1.02888	0.818	0.468	2.22992e-239	5	Sorcs3
1.41036e-225	0.855298	0.38	0.118	2.7227e-221	5	Ntng2
7.60176e-225	0.710151	0.99	0.812	1.46752e-220	5	Kcnq5
7.44943e-213	0.938265	0.843	0.574	1.43811e-208	5	Clstn2
4.24556e-208	0.592201	0.999	0.941	8.19606e-204	5	Kcnip4
7.36194e-197	0.74868	0.285	0.077	1.42122e-192	5	Angpt1
1.40041e-196	0.692365	0.965	0.842	2.7035e-192	5	Grid2
1.91951e-190	0.871107	0.801	0.527	3.70561e-186	5	Tmem132d
3.32737e-187	0.735382	0.844	0.532	6.42349e-183	5	Dcc
5.40315e-182	0.526024	0.996	0.958	1.04308e-177	5	Rbfox1
2.70887e-181	0.726985	0.305	0.092	5.22947e-177	5	Vav3
2.40618e-179	0.680234	0.32	0.1	4.64513e-175	5	Adamts3
3.89912e-175	0.650407	0.836	0.497	7.52724e-171	5	Ptprk
3.4682e-173	0.69661	0.879	0.613	6.69537e-169	5	Dgkb
3.1522e-155	0.510599	0.975	0.855	6.08532e-151	5	Ntm
1.14979e-153	0.86229	0.648	0.384	2.21967e-149	5	Syn3
2.61615e-148	0.631242	0.287	0.092	5.05047e-144	5	Megf11
1.4678e-146	0.668732	0.844	0.645	2.8336e-142	5	Klhl29
2.2852e-144	0.7083	0.792	0.592	4.41158e-140	5	Aopep
1.60451e-142	0.719075	0.69	0.423	3.09751e-138	5	Mgat5
1.6288e-138	0.520818	0.946	0.849	3.14439e-134	5	Cadps
1.63082e-132	0.728652	0.291	0.104	3.1483e-128	5	Sema3e
3.10475e-131	0.583623	0.933	0.775	5.99371e-127	5	Tenm4
1.96998e-130	0.519104	0.956	0.803	3.80305e-126	5	Pcsk2
2.70542e-123	0.736299	0.526	0.283	5.22282e-119	5	Sntb2
3.28581e-121	0.925337	0.497	0.268	6.34326e-117	5	Inpp4b
6.41867e-119	0.618484	0.807	0.606	1.23912e-114	5	Arl15
1.3801e-117	0.521593	0.253	0.086	2.66429e-113	5	Antxr1
1.5176e-116	0.59158	0.843	0.639	2.92973e-112	5	Nell2
1.13827e-113	0.648238	0.718	0.478	2.19744e-109	5	Satb2
1.68946e-113	0.504658	0.948	0.742	3.2615e-109	5	Schip1
1.90374e-113	0.74851	0.627	0.384	3.67518e-109	5	C1ql3
9.18553e-113	0.681705	0.279	0.106	1.77327e-108	5	Ccdc3
4.06771e-112	0.698636	0.444	0.222	7.85271e-108	5	Trpm3
1.75396e-111	0.670926	0.446	0.224	3.38603e-107	5	Chst11
2.77813e-110	0.538745	0.273	0.102	5.36319e-106	5	Rasl10a
1.4607e-106	0.711966	0.663	0.42	2.81989e-102	5	Fstl4
5.46254e-104	0.617654	0.531	0.292	1.05454e-99	5	Cdh4
9.94608e-104	0.531712	0.848	0.665	1.92009e-99	5	9530059O14Rik
5.46596e-102	0.451212	0.959	0.859	1.0552e-97	5	Erc2
1.47642e-100	0.594024	0.349	0.157	2.85022e-96	5	Adamts18
3.67393e-100	0.471044	0.748	0.497	7.09252e-96	5	Astn2
1.44397e-98	0.610096	0.613	0.397	2.78758e-94	5	Susd4
5.51731e-97	0.540132	0.266	0.105	1.06512e-92	5	Col6a1
1.88857e-95	0.618726	0.432	0.224	3.64589e-91	5	Rspo2
1.33754e-91	0.523247	0.276	0.113	2.58213e-87	5	Gm48530
2.14575e-91	0.49692	0.874	0.696	4.14237e-87	5	Ext1
2.73872e-91	0.563861	0.752	0.554	5.2871e-87	5	Ak5
6.9432e-89	0.55634	0.787	0.604	1.34038e-84	5	Plxna4
9.42042e-88	0.473889	0.857	0.697	1.81861e-83	5	Enox1
2.53534e-87	0.63811	0.263	0.108	4.89447e-83	5	Nnat
4.55826e-85	0.454819	0.703	0.463	8.79972e-81	5	Zfp804b
6.63852e-85	0.508312	0.281	0.121	1.28157e-80	5	Clmp
5.25547e-81	0.521567	0.675	0.477	1.01457e-76	5	Zfp385b
1.82501e-80	0.43559	0.854	0.668	3.52318e-76	5	Ptprt
1.60533e-76	0.490168	0.75	0.545	3.09909e-72	5	Rasgef1b
5.17114e-74	0.508714	0.579	0.375	9.98288e-70	5	Csgalnact1
1.38246e-71	0.483653	0.71	0.523	2.66885e-67	5	Prkag2
2.96027e-70	0.449787	0.684	0.479	5.71479e-66	5	Me3
3.58982e-70	0.550102	0.429	0.248	6.93015e-66	5	Spon1
7.22117e-70	0.491538	0.371	0.202	1.39405e-65	5	Fhl2
1.36414e-69	0.363464	0.925	0.795	2.63347e-65	5	Prickle1
3.67853e-68	0.389213	0.907	0.764	7.1014e-64	5	Sorbs2
5.89314e-68	0.420084	0.879	0.728	1.13767e-63	5	Cacna1e
7.97765e-68	0.376381	0.956	0.858	1.54008e-63	5	Gria1
8.10484e-68	0.344875	0.846	0.594	1.56464e-63	5	Grm8
1.61583e-67	0.387616	0.724	0.503	3.11936e-63	5	St6galnac5
3.70016e-67	0.476671	0.77	0.596	7.14316e-63	5	Msra
3.95209e-67	0.489341	0.401	0.226	7.62952e-63	5	Slc24a4
5.1333e-67	0.507484	0.622	0.435	9.90983e-63	5	Npas2
6.75252e-67	0.477435	0.379	0.208	1.30357e-62	5	Rhou
1.18483e-65	0.494037	0.654	0.472	2.28732e-61	5	Lrfn2
3.50046e-64	0.447837	0.368	0.203	6.75763e-60	5	Wipf3
6.90895e-64	0.4853	0.356	0.194	1.33377e-59	5	Necab3
9.52032e-64	0.380965	0.866	0.753	1.8379e-59	5	Atp2b1
1.22939e-62	0.476005	0.3	0.153	2.37334e-58	5	Rps6ka5
1.23002e-62	0.440459	0.813	0.675	2.37455e-58	5	Rbfox3
3.1528e-61	0.38849	0.82	0.642	6.08648e-57	5	Ldb2
4.71805e-61	0.355033	0.91	0.81	9.1082e-57	5	Nrcam
3.58707e-60	0.502246	0.682	0.517	6.92484e-56	5	Wdr17
2.47871e-59	0.312502	0.494	0.307	4.78515e-55	5	Zfp804a
5.92737e-59	0.4851	0.419	0.254	1.14428e-54	5	Syndig1
2.45019e-57	0.4363	0.443	0.273	4.73008e-53	5	Igsf21
2.79098e-57	0.456076	0.693	0.513	5.38798e-53	5	Shisa9
4.70074e-56	0.411845	0.622	0.433	9.07478e-52	5	Nwd2
2.4106e-55	0.406289	0.65	0.458	4.65367e-51	5	Cdh12
2.62242e-55	0.45306	0.502	0.325	5.06259e-51	5	Gm49678
2.95388e-55	0.397838	0.867	0.687	5.70246e-51	5	Slit3
6.37995e-54	0.33283	0.871	0.769	1.23165e-49	5	B3galt1
7.33294e-54	0.33787	0.924	0.78	1.41562e-49	5	Kctd16
2.38287e-53	0.352691	0.898	0.794	4.60013e-49	5	Samd12
2.91805e-53	0.402505	0.265	0.136	5.6333e-49	5	Slc20a1
8.72569e-53	0.377746	0.684	0.499	1.68449e-48	5	Sox5
1.60902e-52	0.451428	0.369	0.22	3.10622e-48	5	Snta1
2.59833e-52	0.341401	0.828	0.717	5.01607e-48	5	Zeb2
4.94425e-52	0.271372	0.861	0.71	9.54487e-48	5	Rgs6
1.07907e-51	0.460946	0.505	0.347	2.08315e-47	5	Runx2
7.35e-51	0.454954	0.336	0.194	1.41892e-46	5	Arhgap15
4.22094e-50	0.393479	0.251	0.128	8.14853e-46	5	Crtac1
7.18302e-50	0.449108	0.478	0.318	1.38668e-45	5	Rasgrp1
2.90138e-49	0.415326	0.624	0.458	5.60111e-45	5	Kcnh1
1.44591e-48	0.415625	0.748	0.614	2.79133e-44	5	Itpr1
1.78466e-48	0.355618	0.877	0.74	3.44528e-44	5	Gm26871
3.46514e-47	0.398665	0.613	0.45	6.68945e-43	5	Smarca2
3.9089e-47	0.360105	0.739	0.566	7.54613e-43	5	Caln1
4.69984e-47	0.286143	0.974	0.906	9.07303e-43	5	Grm5
1.49821e-46	0.43477	0.556	0.401	2.89229e-42	5	Runx1t1
1.56287e-44	0.409465	0.599	0.444	3.01712e-40	5	Olfm1
9.84983e-44	0.280071	0.801	0.684	1.90151e-39	5	Gpm6b
1.37194e-43	0.419337	0.531	0.378	2.64853e-39	5	Epha7
2.21831e-43	0.365728	0.803	0.69	4.28245e-39	5	Camk1d
2.69643e-43	0.366469	0.794	0.641	5.20545e-39	5	Sv2b
2.34069e-42	0.309327	0.848	0.721	4.5187e-38	5	Mmp16
4.83281e-42	0.327065	0.784	0.634	9.32973e-38	5	Sh3gl2
1.00949e-41	0.311266	0.818	0.696	1.94881e-37	5	Ptk2
5.71144e-41	0.251944	0.81	0.686	1.10259e-36	5	Tnr
2.50271e-40	0.262603	0.683	0.503	4.83148e-36	5	Unc5c
4.25706e-40	0.383166	0.576	0.429	8.21825e-36	5	Adcy9
7.04362e-40	0.279434	0.956	0.89	1.35977e-35	5	Kcnd2
8.20104e-40	0.256483	0.908	0.702	1.58321e-35	5	Pcdh15
1.2384e-39	0.454006	0.552	0.415	2.39073e-35	5	Galnt18
1.67326e-39	0.343036	0.303	0.177	3.23022e-35	5	Pparg
2.01536e-39	0.309277	0.514	0.354	3.89066e-35	5	Sdk2
1.03346e-38	0.377066	0.451	0.307	1.99509e-34	5	9130024F11Rik
1.92996e-38	0.354579	0.67	0.539	3.72579e-34	5	Acap2
2.03154e-38	0.339821	0.376	0.24	3.92189e-34	5	Phka2
7.37352e-37	0.296487	0.277	0.159	1.42346e-32	5	Matn2
1.76138e-36	0.289106	0.831	0.713	3.40034e-32	5	Tmem178b
2.16122e-36	0.333004	0.254	0.144	4.17224e-32	5	Gm12027
6.6198e-36	0.322063	0.445	0.305	1.27795e-31	5	St6gal2
7.52691e-36	0.360217	0.36	0.234	1.45307e-31	5	Ociad2
4.01331e-35	0.262364	0.807	0.647	7.7477e-31	5	Cdh10
2.66646e-34	0.34942	0.285	0.174	5.1476e-30	5	Dok5
7.90429e-34	0.324404	0.71	0.581	1.52592e-29	5	Apba1
1.95726e-33	0.348737	0.503	0.373	3.77848e-29	5	Adgrb1
2.34564e-33	0.33555	0.569	0.429	4.52826e-29	5	Brinp2
5.93312e-33	0.253637	0.455	0.309	1.14539e-28	5	Hs3st2
1.02856e-32	0.299842	0.707	0.563	1.98563e-28	5	Rimbp2
2.27794e-32	0.306138	0.5	0.359	4.39756e-28	5	Pigk
3.01935e-32	0.316826	0.719	0.595	5.82885e-28	5	Chrm3
6.12948e-31	0.330926	0.353	0.233	1.1833e-26	5	Ppp1r1a
4.51051e-30	0.310063	0.612	0.484	8.70754e-26	5	Slc17a7
1.54817e-29	0.354893	0.555	0.439	2.98875e-25	5	Nin
1.9996e-29	0.341464	0.395	0.278	3.86023e-25	5	Pitpnm2
8.3578e-29	0.320473	0.641	0.518	1.61347e-24	5	Amph
2.08494e-28	0.296892	0.62	0.485	4.02497e-24	5	Cobl
2.31961e-28	0.358987	0.451	0.334	4.47801e-24	5	Ppme1
2.43477e-28	0.304678	0.667	0.545	4.70033e-24	5	Tacc1
6.96087e-28	0.350848	0.321	0.216	1.3438e-23	5	Slc44a5
1.03184e-27	0.291077	0.657	0.535	1.99197e-23	5	Dnajc1
1.10928e-27	0.306646	0.536	0.414	2.14147e-23	5	Smap1
1.9709e-27	0.26943	0.856	0.771	3.80482e-23	5	A230057D06Rik
2.92741e-27	0.25289	0.743	0.631	5.65136e-23	5	Chn1
3.88099e-27	0.283923	0.271	0.172	7.49225e-23	5	Dpy19l1
6.22505e-27	0.312209	0.514	0.393	1.20175e-22	5	Dgkz
9.06681e-27	0.255325	0.818	0.718	1.75035e-22	5	Ppm1e
1.80039e-26	0.266019	0.785	0.69	3.47565e-22	5	Setbp1
4.67305e-26	0.270339	0.575	0.452	9.02132e-22	5	Tcf12
5.0679e-25	0.297251	0.294	0.196	9.78358e-21	5	Arhgef25
5.908e-25	0.258681	0.859	0.775	1.14054e-20	5	Otud7a
1.44719e-24	0.293536	0.336	0.231	2.79381e-20	5	Lmo7
3.09598e-24	0.254264	0.499	0.386	5.97679e-20	5	Ankrd28
1.75622e-23	0.302755	0.449	0.335	3.39038e-19	5	Kctd1
2.02609e-23	0.250872	0.255	0.163	3.91136e-19	5	Epb41
2.81331e-23	0.288864	0.403	0.296	5.43109e-19	5	Ralgps2
3.00645e-23	0.251011	0.791	0.702	5.80396e-19	5	Rabgap1l
1.25362e-22	0.276621	0.318	0.222	2.42011e-18	5	C78859
8.32665e-22	0.25979	0.343	0.244	1.60746e-17	5	Slc8a2
2.03251e-21	0.287036	0.504	0.394	3.92377e-17	5	Etv6
2.69939e-21	0.259655	0.328	0.231	5.21117e-17	5	Chpt1
6.30454e-21	0.26831	0.356	0.258	1.21709e-16	5	Sorbs2os
1.76194e-20	0.261769	0.617	0.513	3.40142e-16	5	Tmem191c
2.09688e-20	0.303913	0.404	0.308	4.04803e-16	5	Agpat4
5.27879e-20	0.279789	0.335	0.244	1.01907e-15	5	Ptpre
7.4805e-20	0.268269	0.513	0.408	1.44411e-15	5	Dgkg
8.73162e-20	0.255823	0.5	0.393	1.68564e-15	5	Ankrd33b
1.77875e-19	0.264382	0.513	0.414	3.43387e-15	5	Rasgef1a
4.29307e-19	0.259371	0.318	0.226	8.28777e-15	5	Gnal
0	1.43207	0.953	0.591	0	6	Tafa1
0	1.36086	0.655	0.249	0	6	B230216N24Rik
0	1.22324	0.833	0.411	0	6	Fstl4
0	1.13951	0.537	0.163	0	6	Nectin3
0	1.10097	0.956	0.727	0	6	Ntrk3
0	1.02802	0.987	0.813	0	6	Kcnq5
0	0.992181	0.999	0.785	0	6	Lingo2
0	0.849405	0.997	0.925	0	6	Il1rapl1
3.87019e-297	0.878293	0.999	0.923	7.47141e-293	6	Tenm2
1.24432e-282	0.928963	0.969	0.754	2.40215e-278	6	March(1)
5.09325e-280	1.17253	0.472	0.149	9.83252e-276	6	6530403H02Rik
5.28282e-279	1.00739	0.509	0.165	1.01985e-274	6	Smoc2
3.5311e-277	0.941524	0.956	0.762	6.81679e-273	6	Sorbs2
4.64398e-276	1.28297	0.824	0.469	8.9652e-272	6	Sorcs3
1.44324e-269	0.94091	0.695	0.28	2.78618e-265	6	Cux2
7.76399e-267	1.27654	0.674	0.315	1.49884e-262	6	Mapk4
7.82199e-254	1.04613	0.813	0.45	1.51003e-249	6	Cdh12
2.40606e-253	0.789276	0.994	0.862	4.64489e-249	6	Lrrtm4
4.86493e-253	0.792928	0.982	0.778	9.39175e-249	6	Kctd16
5.32541e-243	1.17734	0.656	0.312	1.02807e-238	6	Mlip
7.64905e-240	0.906078	0.943	0.706	1.47665e-235	6	Rgs6
2.7508e-232	0.789339	0.961	0.708	5.31042e-228	6	Prkg1
1.47606e-231	0.942505	0.954	0.79	2.84954e-227	6	Rgs7
1.04532e-221	0.816772	0.97	0.741	2.01799e-217	6	Schip1
2.62535e-207	0.723896	0.991	0.913	5.06823e-203	6	Adgrl3
3.21978e-206	0.799569	0.957	0.71	6.21578e-202	6	Car10
3.3591e-206	0.861701	0.881	0.587	6.48474e-202	6	Chrm3
3.42251e-206	0.73472	0.974	0.859	6.60716e-202	6	Erc2
2.40021e-200	0.870137	0.865	0.582	4.6336e-196	6	Prkca
4.33854e-199	0.855618	0.888	0.614	8.37555e-195	6	Dgkb
1.36014e-188	0.875345	0.757	0.425	2.62575e-184	6	Alcam
1.5316e-183	0.881812	0.887	0.626	2.95676e-179	6	Egfem1
2.09326e-182	0.90237	0.751	0.467	4.04105e-178	6	Slc9a9
3.93813e-181	0.680729	0.945	0.738	7.60257e-177	6	Cacna2d1
9.35329e-179	0.421898	1	0.97	1.80565e-174	6	Csmd1
6.20547e-176	0.794441	0.429	0.162	1.19797e-171	6	Cdh7
2.86658e-175	0.682593	0.977	0.789	5.53394e-171	6	Cntn4
1.07456e-173	0.937931	0.74	0.456	2.07445e-169	6	Rfx3
9.43182e-173	0.835433	0.7	0.402	1.82081e-168	6	Cacng3
8.99581e-170	0.868837	0.729	0.428	1.73664e-165	6	Nwd2
3.79562e-164	0.438843	0.999	0.98	7.32744e-160	6	Celf2
5.01305e-163	0.669241	0.439	0.165	9.67769e-159	6	Ccbe1
3.72971e-161	0.755905	0.749	0.443	7.2002e-157	6	Smarca2
6.11162e-161	0.598413	0.993	0.911	1.17985e-156	6	Dlgap2
7.93483e-161	0.766291	0.825	0.554	1.53182e-156	6	Pam
1.6233e-159	0.785179	0.781	0.494	3.13378e-155	6	Grm1
4.88302e-153	0.752474	0.463	0.195	9.42667e-149	6	Itga8
9.3717e-151	0.636533	0.92	0.731	1.80921e-146	6	Cnksr2
3.93834e-150	0.552559	0.999	0.941	7.60297e-146	6	Kcnip4
1.297e-146	0.74238	0.824	0.583	2.50386e-142	6	Cacnb2
1.5664e-142	0.573723	0.975	0.866	3.02393e-138	6	Lrfn5
1.59214e-142	0.515831	0.988	0.874	3.07363e-138	6	Dab1
5.43623e-142	0.613515	0.266	0.082	1.04946e-137	6	Prkg2
6.49015e-141	0.384956	0.999	0.974	1.25292e-136	6	Dlg2
1.42035e-138	0.499185	0.984	0.901	2.74198e-134	6	Auts2
1.43683e-137	0.599198	0.945	0.791	2.7738e-133	6	Gria3
3.9467e-137	0.455176	0.993	0.926	7.6191e-133	6	Nav3
1.50836e-134	0.7091	0.551	0.271	2.91188e-130	6	Stxbp6
6.59122e-134	0.726689	0.89	0.688	1.27244e-129	6	Epha6
1.91026e-133	0.713983	0.613	0.33	3.68775e-129	6	Gm20754
2.37659e-133	0.783785	0.838	0.599	4.588e-129	6	Cntn3
3.71735e-132	0.858937	0.447	0.2	7.17635e-128	6	Pcdh11x
2.48651e-130	0.514185	0.99	0.904	4.80021e-126	6	Lrrc7
7.07099e-128	0.697304	0.692	0.423	1.36505e-123	6	Gabra2
1.80987e-127	0.604901	0.928	0.685	3.49395e-123	6	Slit3
1.63643e-124	0.61318	0.88	0.696	3.15913e-120	6	Ppfia2
3.99866e-123	0.608323	0.287	0.101	7.71942e-119	6	Lamp5
5.06964e-121	0.405121	0.998	0.956	9.78695e-117	6	Nlgn1
2.59837e-120	0.822971	0.769	0.532	5.01615e-116	6	Rapgef5
5.32877e-120	0.618687	0.351	0.142	1.02872e-115	6	Dact2
8.19505e-120	0.591788	0.302	0.112	1.58205e-115	6	Gucy1a1
2.31078e-119	0.679902	0.468	0.223	4.46097e-115	6	Rasgrf2
2.67087e-118	0.361301	0.998	0.969	5.15611e-114	6	Dlgap1
7.36802e-118	0.865434	0.665	0.433	1.4224e-113	6	Pdzd2
2.89218e-117	0.52444	0.947	0.78	5.58335e-113	6	Camk2a
1.12432e-116	0.723089	0.396	0.173	2.1705e-112	6	Pde7b
2.72724e-113	0.752679	0.476	0.241	5.26494e-109	6	Gsg1l
6.88414e-110	0.674975	0.893	0.746	1.32898e-105	6	Dgki
4.00108e-108	0.564693	0.877	0.681	7.72409e-104	6	Hdac9
1.58997e-107	0.639364	0.414	0.191	3.06943e-103	6	Rskr
1.84992e-104	0.522598	0.933	0.753	3.57127e-100	6	Kcnb2
5.05767e-102	0.552052	0.477	0.236	9.76382e-98	6	Tmtc2
2.97203e-101	0.534344	0.924	0.777	5.73751e-97	6	Cacna1c
1.1691e-100	0.656476	0.439	0.225	2.25695e-96	6	Lmo7
6.85162e-99	0.602449	0.295	0.12	1.3227e-94	6	Pak6
1.27822e-97	0.707939	0.425	0.219	2.46761e-93	6	Tsnax
3.28979e-96	0.701148	0.254	0.095	6.35094e-92	6	Megf11
5.12882e-96	0.59565	0.38	0.179	9.9012e-92	6	Bicc1
3.13717e-95	0.521541	0.281	0.111	6.05631e-91	6	Prag1
3.49459e-92	0.633387	0.438	0.229	6.7463e-88	6	Ppp1r1a
1.73501e-91	0.588556	0.619	0.39	3.34943e-87	6	Man1a2
1.79039e-91	0.669792	0.516	0.303	3.45634e-87	6	Synpo
2.00032e-91	0.589465	0.412	0.206	3.86162e-87	6	Enpp2
2.18117e-90	0.670162	0.368	0.178	4.21075e-86	6	Rtn4rl1
1.33508e-89	0.50615	0.784	0.502	2.57736e-85	6	Ptprk
1.36042e-89	0.617851	0.435	0.23	2.62629e-85	6	Rps6ka2
1.816e-89	0.373463	0.995	0.937	3.50578e-85	6	Grin2b
3.45729e-89	0.521457	0.362	0.169	6.67431e-85	6	Prex1
3.99927e-89	0.644789	0.516	0.305	7.72059e-85	6	Arhgap10
1.24852e-88	0.589518	0.426	0.22	2.41026e-84	6	Gnal
1.62354e-88	0.457164	0.256	0.097	3.13425e-84	6	Arhgap31
8.59123e-87	0.503584	0.834	0.641	1.65854e-82	6	Nell2
1.2623e-86	0.543248	0.561	0.329	2.43688e-82	6	Kctd1
8.71478e-86	0.451391	0.867	0.683	1.68239e-81	6	Tnr
1.24792e-84	0.539164	0.65	0.407	2.4091e-80	6	Unc5d
9.22493e-82	0.654316	0.546	0.324	1.78087e-77	6	Pdzrn3
3.06759e-81	0.554967	0.258	0.107	5.92199e-77	6	Grasp
7.03596e-79	0.480761	0.312	0.14	1.35829e-74	6	Rnf144b
8.55199e-79	0.348784	0.885	0.667	1.65096e-74	6	Ptprt
1.99934e-77	0.492465	0.301	0.138	3.85973e-73	6	Palmd
2.16033e-77	0.436731	0.789	0.563	4.17052e-73	6	Meis2
6.96245e-77	0.506825	0.612	0.395	1.3441e-72	6	Magi3
1.8756e-76	0.49384	0.793	0.564	3.62084e-72	6	Caln1
1.19229e-75	0.391402	0.947	0.845	2.30172e-71	6	Mef2c
3.38067e-75	0.708794	0.378	0.2	6.52638e-71	6	Trpc6
1.29531e-72	0.526841	0.555	0.356	2.50059e-68	6	2010300C02Rik
1.77846e-72	0.562869	0.435	0.248	3.43332e-68	6	Prmt8
3.55374e-72	0.534888	0.633	0.428	6.8605e-68	6	Mgat5
9.6868e-72	0.555166	0.533	0.335	1.87004e-67	6	Rgl1
2.14032e-71	0.555065	0.502	0.307	4.13189e-67	6	Ildr2
1.57783e-69	0.567935	0.428	0.245	3.04601e-65	6	Epha10
6.14697e-69	0.510195	0.41	0.226	1.18667e-64	6	Slc24a4
1.89621e-68	0.580472	0.709	0.523	3.66063e-64	6	Ppm1h
1.98173e-68	0.479625	0.787	0.577	3.82573e-64	6	Cdh13
2.12381e-67	0.608489	0.509	0.331	4.10001e-63	6	Ppme1
2.87886e-65	0.480135	0.368	0.196	5.55763e-61	6	Nptxr
8.41628e-65	0.398775	0.934	0.86	1.62476e-60	6	Ppp3ca
1.37116e-63	0.397058	0.901	0.728	2.64702e-59	6	Cacna1e
1.29737e-62	0.57257	0.814	0.659	2.50457e-58	6	Brinp1
1.8836e-62	0.469082	0.423	0.243	3.63628e-58	6	Slc16a2
3.16427e-62	0.529345	0.529	0.352	6.10863e-58	6	Atf6
3.66685e-62	0.4923	0.675	0.488	7.07886e-58	6	Flrt2
4.12795e-62	0.439839	0.294	0.143	7.96901e-58	6	Itgav
9.27288e-62	0.394878	0.927	0.789	1.79013e-57	6	Ryr2
3.81331e-61	0.587001	0.517	0.319	7.36159e-57	6	Tafa2
1.71964e-60	0.277057	0.994	0.936	3.31976e-56	6	Opcml
2.66256e-60	0.406474	0.863	0.716	5.14008e-56	6	Ppm1e
1.23572e-59	0.279706	0.997	0.968	2.38556e-55	6	Cadm2
1.37427e-58	0.550028	0.65	0.495	2.65303e-54	6	Zdhhc14
1.67378e-58	0.334894	0.967	0.863	3.23122e-54	6	Csmd3
3.63746e-58	0.487016	0.52	0.34	7.02212e-54	6	Pkig
1.30778e-57	0.369772	0.999	0.959	2.52466e-53	6	Nrxn3
1.32137e-56	0.453499	0.422	0.254	2.55091e-52	6	Actn1
1.52644e-56	0.456975	0.583	0.388	2.94679e-52	6	C1ql3
3.4145e-56	0.41854	0.441	0.262	6.59169e-52	6	Greb1l
1.33524e-55	0.342719	0.333	0.174	2.57769e-51	6	Col19a1
2.33946e-55	0.525285	0.898	0.703	4.51633e-51	6	Pcdh15
5.27988e-55	0.459825	0.574	0.389	1.01928e-50	6	Ankrd33b
6.0407e-55	0.386668	0.884	0.752	1.16616e-50	6	Tmeff2
1.30147e-52	0.427959	0.64	0.47	2.51249e-48	6	Ablim2
1.377e-52	0.325301	0.966	0.871	2.6583e-48	6	Snap25
1.82891e-52	0.26786	0.865	0.609	3.5307e-48	6	Gpc6
4.17402e-51	0.436058	0.773	0.609	8.05795e-47	6	Arl15
5.3814e-51	0.362721	0.657	0.476	1.03888e-46	6	Edil3
5.04569e-50	0.400654	0.56	0.375	9.7407e-46	6	Camk2d
5.61885e-49	0.443993	0.433	0.277	1.08472e-44	6	Pitpnm2
7.43154e-49	0.27938	0.792	0.64	1.43466e-44	6	Dock4
8.97011e-49	0.443995	0.428	0.271	1.73168e-44	6	Megf9
9.85918e-49	0.397056	0.286	0.152	1.90331e-44	6	Rilpl1
2.53932e-48	0.293243	0.992	0.888	4.90215e-44	6	Grm7
5.23495e-48	0.451837	0.446	0.289	1.01061e-43	6	Sntb2
1.02898e-47	0.34151	0.287	0.15	1.98645e-43	6	Ankrd6
4.71221e-47	0.41078	0.56	0.39	9.09692e-43	6	Syn3
4.75747e-46	0.416901	0.379	0.232	9.18429e-42	6	Ctnnd1
5.22328e-46	0.406952	0.371	0.225	1.00835e-41	6	Gucy1b1
2.81445e-45	0.299109	0.988	0.921	5.4333e-41	6	Lrrc4c
3.76262e-45	0.370095	0.789	0.642	7.26373e-41	6	Sipa1l1
5.93434e-45	0.376309	0.805	0.664	1.14562e-40	6	Lrrtm3
2.24283e-44	0.425244	0.362	0.218	4.32979e-40	6	Cpne5
4.38133e-44	0.427024	0.703	0.567	8.45816e-40	6	Dlg1
7.21197e-44	0.428706	0.485	0.334	1.39227e-39	6	Gabra4
1.05671e-43	0.501232	0.43	0.278	2.03997e-39	6	Dpyd
1.15254e-43	0.361843	0.27	0.145	2.22498e-39	6	Ppp4r4
1.2499e-43	0.399336	0.727	0.578	2.41293e-39	6	Cap2
1.31042e-43	0.409735	0.691	0.546	2.52977e-39	6	Gucy1a2
1.57474e-43	0.403134	0.403	0.254	3.04003e-39	6	Slc39a10
1.69579e-43	0.407019	0.328	0.193	3.27373e-39	6	Pea15a
2.11097e-43	0.415096	0.613	0.458	4.07524e-39	6	Sept(11)
2.17561e-43	0.428412	0.464	0.314	4.20002e-39	6	Cx3cl1
2.07855e-42	0.376212	0.366	0.225	4.01263e-38	6	Gm10419
2.13517e-41	0.331921	0.332	0.194	4.12196e-37	6	Spats2l
3.22911e-41	0.390253	0.403	0.256	6.23381e-37	6	Sorbs2os
3.69149e-41	0.355968	0.93	0.81	7.12642e-37	6	R3hdm1
1.89956e-40	0.411221	0.444	0.3	3.66711e-36	6	Fkbp1a
3.87169e-40	0.320923	0.262	0.142	7.47431e-36	6	Cdh22
5.25116e-40	0.313088	0.852	0.712	1.01374e-35	6	Tmem178b
9.3958e-40	0.340556	0.279	0.156	1.81386e-35	6	Ube2e3
2.08782e-39	0.418719	0.376	0.241	4.03055e-35	6	Frmd6
7.45448e-39	0.251372	0.996	0.881	1.43909e-34	6	Nrg1
1.22901e-38	0.422849	0.384	0.244	2.37261e-34	6	Tmtc1
2.23577e-38	0.351197	0.873	0.779	4.31616e-34	6	Dock3
3.19003e-38	0.326485	0.664	0.496	6.15835e-34	6	Tmem108
4.49534e-38	0.393963	0.332	0.204	8.67825e-34	6	Pdgfc
5.80444e-38	0.482888	0.456	0.314	1.12055e-33	6	Man1a
7.51237e-38	0.361487	0.538	0.38	1.45026e-33	6	Epha4
1.54685e-37	0.442858	0.821	0.699	2.98619e-33	6	Gpr158
2.3577e-37	0.468907	0.662	0.535	4.55154e-33	6	Dnajc1
3.38894e-37	0.377642	0.362	0.229	6.54235e-33	6	Zdhhc8
4.74152e-37	0.355191	0.737	0.603	9.1535e-33	6	Zfr
6.58872e-37	0.322394	0.817	0.684	1.27195e-32	6	D430041D05Rik
1.83184e-36	0.369748	0.377	0.242	3.53636e-32	6	Nrip1
1.59057e-35	0.374044	0.333	0.206	3.07059e-31	6	Wipf3
2.45787e-35	0.27356	0.395	0.25	4.74492e-31	6	Zfp608
3.28141e-35	0.319451	0.751	0.617	6.33476e-31	6	Btbd9
8.63562e-35	0.380311	0.392	0.262	1.66711e-30	6	Actn4
1.30893e-34	0.297343	0.809	0.668	2.52688e-30	6	9530059O14Rik
2.54581e-34	0.324508	0.961	0.851	4.91469e-30	6	Grin2a
9.50412e-34	0.361118	0.33	0.208	1.83477e-29	6	Homer2
1.47017e-33	0.321072	0.355	0.229	2.83816e-29	6	Smad3
2.53911e-33	0.342311	0.525	0.379	4.90174e-29	6	Csgalnact1
3.55951e-33	0.291051	0.759	0.625	6.87163e-29	6	Mbnl2
7.81107e-33	0.34259	0.273	0.159	1.50793e-28	6	Matn2
1.3519e-32	0.364292	0.524	0.393	2.60984e-28	6	Dgkz
2.21711e-32	0.311505	0.914	0.831	4.28013e-28	6	Pde10a
6.04701e-32	0.349658	0.38	0.254	1.16737e-27	6	Itpka
[truncated: 5,677 more rows]
