# Supplementary material for: Single cell transcriptomic representation of social dominance in prefrontal cortex and the influence of preweaning maternal and postweaning social environment
Source: Sci Rep. 2024 Jan 25;14:2206. doi: 10.1038/s41598-024-52200-6 (PMC10810822; doi:10.1038/s41598-024-52200-6)
Supplement: Supplementary file 3 — Supplementary Table S2. [file 41598_2024_52200_MOESM3_ESM.xlsx]

## Sheet: Layer2_3
	RunGH vs SedGH DEGs, snRNA-Seq, from dataset 1
			p_val	avg_log2FC	GH Run	GH Sed	p_val_adj
		Hs6st3	2.93873e-46	0.55967	0.88	0.81	5.77344e-42
		Nrg3os	1.76029e-54	0.518736	0.385	0.215	3.45826e-50
		Brinp1	2.43269e-94	0.495496	0.917	0.859	4.77927e-90
		Ctnna3	6.31266e-38	0.435605	0.519	0.387	1.24019e-33
		Gm20642	1.07239e-45	0.432259	0.348	0.195	2.10682e-41
		Homer1	1.21291e-44	0.412296	0.774	0.696	2.38287e-40
		Unc5d	1.31421e-44	0.399481	0.863	0.809	2.58191e-40
		Sgcz	1.72876e-43	0.396197	0.988	0.984	3.39632e-39
		Tenm2	4.15675e-93	0.385554	1	1	8.16634e-89
		Rtn4rl1	2.64339e-32	-0.379312	0.58	0.703	5.1932e-28
		Sorcs2	4.86499e-29	-0.380687	0.456	0.58	9.55777e-25
		Lrfn2	9.91349e-51	-0.381322	0.81	0.9	1.9476e-46
		Ahdc1	1.53894e-48	-0.383623	0.524	0.687	3.0234e-44
		Pabpn1	6.66233e-41	-0.388824	0.615	0.735	1.30888e-36
		Adgrb1	1.11733e-56	-0.390461	0.783	0.883	2.19511e-52
		Plec	2.65321e-47	-0.39191	0.645	0.776	5.2125e-43
		Shank1	1.73172e-61	-0.393715	0.815	0.902	3.40215e-57
		Man1c1	1.09492e-44	-0.396412	0.684	0.802	2.15109e-40
		Zmiz1	6.76395e-32	-0.399177	0.405	0.544	1.32885e-27
		Prkcg	2.56301e-39	-0.402001	0.73	0.824	5.03529e-35
		Rbfox3	1.58269e-70	-0.412531	0.967	0.98	3.10934e-66
		Grik4	1.17035e-49	-0.421907	0.755	0.855	2.29926e-45
		Igsf21	8.3733e-51	-0.434476	0.426	0.613	1.64502e-46
		Prkag2	5.29401e-69	-0.437204	0.826	0.911	1.04006e-64
		Cdh4	7.94899e-31	-0.438616	0.539	0.661	1.56166e-26
		Pde2a	6.49249e-77	-0.439099	0.84	0.939	1.27551e-72
		Trank1	2.61964e-91	-0.46118	0.837	0.92	5.14654e-87
		Gse1	1.84129e-66	-0.496973	0.679	0.813	3.61739e-62
		AC149090.1	2.16463e-107	-0.506913	0.965	0.986	4.25264e-103
		Cdh13	3.66519e-36	-0.524728	0.731	0.84	7.20064e-32
		Gm42418	1.64515e-194	-0.569019	1	1	3.23207e-190
		Cux2	2.21917e-105	-0.570865	0.904	0.949	4.35978e-101
		Gm26917	3.20218e-135	-0.669949	0.687	0.873	6.291e-131
		Taco1	2.09116e-232	-0.925354	0.393	0.761	4.10829e-228
		Srrm2	1.16557e-85	-0.414601	0.921	0.961	2.28988e-81

## Sheet: Layer 5
	RunGH vs SedGH DEGs, snRNA-Seq, from dataset 1
			p_val	avg_log2FC	GH Run	GH Sed	p_val_adj
		Dcc	3.3892e-15	0.528289	0.824	0.802	6.65842e-11
		Tenm2	4.82366e-68	0.525833	1	0.999	9.47657e-64
		Pcdh7	1.2791e-37	0.502908	0.926	0.885	2.51293e-33
		Nrg3os	6.58424e-25	0.483925	0.403	0.255	1.29354e-20
		Gm20642	1.18178e-27	0.441047	0.362	0.206	2.32172e-23
		Brinp1	3.6122e-44	0.435202	0.906	0.867	7.09653e-40
		Ctnna3	5.50005e-22	0.433443	0.497	0.371	1.08054e-17
		Epha7	6.02488e-27	0.431066	0.673	0.562	1.18365e-22
		Kcnq5	2.00397e-45	0.405993	0.986	0.987	3.937e-41
		Fut9	4.51809e-30	0.399855	0.886	0.851	8.87624e-26
		Homer1	1.17166e-21	0.382125	0.722	0.653	2.30185e-17
		Robo2	6.90077e-39	0.378617	0.923	0.896	1.35572e-34
		Sf3b1	2.0812e-30	-0.380153	0.597	0.754	4.08872e-26
		Grik3	1.37404e-18	-0.380754	0.854	0.915	2.69943e-14
		Shank1	2.47803e-36	-0.38274	0.8	0.88	4.86834e-32
		Cpne7	3.65711e-21	-0.38358	0.261	0.407	7.18476e-17
		Svop	2.88011e-33	-0.384775	0.75	0.856	5.65827e-29
		Ksr1	1.17204e-23	-0.391144	0.565	0.708	2.30259e-19
		Mycbp2	1.46837e-60	-0.39711	0.956	0.984	2.88476e-56
		Pabpn1	4.87071e-31	-0.407737	0.623	0.773	9.56901e-27
		Adgrb1	3.70127e-34	-0.417894	0.753	0.846	7.27152e-30
		Zfp804b	1.47187e-11	-0.425658	0.816	0.874	2.89163e-07
		Trank1	8.6047e-49	-0.442145	0.773	0.892	1.69048e-44
		Srrm2	3.14604e-64	-0.451866	0.916	0.968	6.18071e-60
		Gse1	8.39041e-36	-0.463957	0.746	0.848	1.64838e-31
		Gm42418	1.93279e-65	-0.481431	1	1	3.79716e-61
		Igsf21	1.56257e-23	-0.498523	0.568	0.691	3.06983e-19
		AC149090.1	1.43352e-69	-0.532216	0.96	0.992	2.8163e-65
		Gm26917	5.70873e-80	-0.618814	0.711	0.889	1.12154e-75
		Taco1	1.66584e-126	-0.890527	0.417	0.774	3.27272e-122

## Sheet: Layer 6
	RunGH vs SedGH DEGs, snRNA-Seq, from dataset 1
			p_val	avg_log2FC	GH Run	GH Sed	p_val_adj
		Tenm2	1.1528e-104	0.746081	1	0.998	2.2648e-100
		Kcnip4	1.41552e-44	0.629389	1	1	2.78092e-40
		Gm20642	4.86026e-38	0.604784	0.374	0.181	9.54847e-34
		Lingo2	1.18131e-41	0.601756	0.972	0.955	2.32079e-37
		Nrg3os	4.44078e-34	0.572674	0.412	0.222	8.72437e-30
		Kcnq5	9.96465e-45	0.558365	0.991	0.971	1.95766e-40
		Unc5d	3.73925e-15	0.501668	0.585	0.489	7.34613e-11
		Ptprk	1.30606e-14	0.493278	0.701	0.653	2.56588e-10
		Ntm	8.07957e-22	0.472696	0.973	0.968	1.58731e-17
		Cntn4	4.66108e-32	0.472407	0.949	0.923	9.15716e-28
		Cdh9	2.54662e-19	0.463962	0.619	0.502	5.0031e-15
		Il1rapl2	2.63076e-08	0.459363	0.652	0.603	0.000516839
		Tmem178b	4.00833e-25	0.437511	0.891	0.834	7.87476e-21
		Lrrc4c	1.24874e-34	0.413689	0.997	0.99	2.45328e-30
		Schip1	7.19597e-15	0.41311	0.929	0.929	1.41372e-10
		Ctnna3	2.94477e-09	0.411089	0.445	0.375	5.78529e-05
		Cdh10	8.97835e-21	0.406121	0.813	0.74	1.76389e-16
		Unc5c	4.24496e-12	0.398421	0.635	0.55	8.33965e-08
		Cntn3	3.26966e-18	0.397746	0.632	0.517	6.42357e-14
		Pcdh7	1.35735e-30	0.392935	0.951	0.928	2.66665e-26
		Lrrtm4	1.86489e-12	0.390159	0.997	0.996	3.66377e-08
		Nwd2	1.78711e-12	0.389234	0.618	0.539	3.51095e-08
		Mef2c	2.34825e-33	0.384528	0.913	0.885	4.61338e-29
		Gm49678	5.57301e-11	0.382485	0.52	0.437	1.09487e-06
		Homer1	1.13132e-14	0.381456	0.719	0.644	2.22258e-10
		Csmd2	9.20306e-43	-0.37885	0.981	0.987	1.80803e-38
		Adgrb1	1.35393e-23	-0.380284	0.77	0.862	2.65993e-19
		Slit1	7.66729e-21	-0.380842	0.664	0.786	1.50632e-16
		Celf5	1.45334e-23	-0.383762	0.597	0.739	2.85523e-19
		Nfia	4.24216e-18	-0.386104	0.646	0.771	8.33415e-14
		Plekha7	2.237e-22	-0.388814	0.436	0.608	4.39481e-18
		Pde4a	5.13086e-30	-0.397956	0.733	0.864	1.00801e-25
		Trabd2b	5.87755e-18	-0.412214	0.318	0.472	1.1547e-13
		Rbm25	6.91375e-35	-0.415948	0.804	0.898	1.35828e-30
		Plcb4	1.31736e-18	-0.420936	0.609	0.729	2.58808e-14
		Gsg1l	5.6957e-21	-0.427983	0.573	0.693	1.11898e-16
		Luc7l3	3.72834e-30	-0.43161	0.725	0.858	7.3247e-26
		Sdk2	4.54755e-39	-0.438433	0.897	0.952	8.93411e-35
		Mycbp2	6.08753e-61	-0.449401	0.959	0.986	1.19596e-56
		Srrm2	1.20408e-49	-0.451866	0.898	0.959	2.36554e-45
		Trank1	3.16228e-37	-0.452931	0.8	0.886	6.21262e-33
		AC149090.1	4.46934e-46	-0.475833	0.945	0.974	8.78047e-42
		Matk	2.64525e-32	-0.479112	0.558	0.731	5.19686e-28
		Rbfox3	2.51772e-64	-0.502022	0.978	0.997	4.94631e-60
		Col5a1	6.53994e-26	-0.504388	0.218	0.403	1.28484e-21
		Gm42418	2.85389e-81	-0.524992	1	1	5.60674e-77
		Dscaml1	2.20441e-43	-0.531639	0.791	0.922	4.33079e-39
		Grik4	2.3272e-50	-0.5522	0.81	0.906	4.57201e-46
		Grik3	1.0051e-61	-0.560302	0.946	0.983	1.97463e-57
		Slc35f3	2.75429e-45	-0.56975	0.793	0.912	5.41108e-41
		Col23a1	5.45968e-24	-0.58634	0.207	0.375	1.07261e-19
		Gm26917	1.2127e-53	-0.596501	0.668	0.856	2.38248e-49
		Col6a1	1.25429e-31	-0.604755	0.379	0.581	2.46418e-27
		Igsf21	1.629e-62	-0.630356	0.809	0.927	3.20034e-58
		Gse1	2.57703e-60	-0.639752	0.774	0.903	5.06283e-56
		Taco1	8.73072e-85	-0.84091	0.359	0.698	1.71524e-80

## Sheet: comb L2_3,5,6
	RunGH vs SedGH DEGs, snRNA-Seq, from dataset 1
			p_val	avg_log2FC	pct.1	pct.2	p_val_adj
		Hs6st3	1.83555e-108	0.615322	0.852	0.755	3.60612e-104
		Tenm2	0	0.579231	1	0.999	0
		Pdzrn3	1.27852e-112	0.529559	0.765	0.639	2.51178e-108
		Nrg3os	5.46203e-108	0.507132	0.394	0.228	1.07307e-103
		Brinp1	4.79156e-187	0.499644	0.903	0.838	9.4135e-183
		Kcnip4	0	0.489245	1	1	0
		Unc5d	1.62884e-93	0.488743	0.748	0.65	3.20003e-89
		Kcnq5	2.57609e-217	0.475322	0.994	0.986	5.06098e-213
		Cdh8	1.02437e-106	0.466353	0.802	0.7	2.01249e-102
		Gm20642	7.21344e-107	0.463591	0.356	0.194	1.41715e-102
		Gpc6	3.05505e-117	0.460196	0.935	0.888	6.00196e-113
		Mef2c	3.86753e-207	0.455163	0.959	0.928	7.59815e-203
		Lingo2	1.3801e-151	0.4505	0.994	0.984	2.71135e-147
		Lrrtm4	1.63897e-156	0.445383	0.999	0.998	3.21992e-152
		Pde7b	7.41656e-52	0.439741	0.471	0.357	1.45706e-47
		Ctnna3	1.55737e-68	0.422917	0.501	0.379	3.0596e-64
		Nyap2	2.28507e-123	0.422092	0.815	0.728	4.48924e-119
		Robo2	9.48463e-130	0.419224	0.905	0.847	1.86335e-125
		Cdh12	1.07573e-72	0.416423	0.818	0.748	2.11339e-68
		Cntn3	1.09313e-104	0.411611	0.831	0.731	2.14756e-100
		Pam	6.1042e-101	0.41103	0.842	0.754	1.19923e-96
		Homer1	4.36586e-86	0.404269	0.751	0.668	8.57718e-82
		Kcnh5	1.53097e-40	0.402354	0.433	0.336	3.00774e-36
		Prr16	1.04687e-56	0.383276	0.81	0.752	2.05668e-52
		Cdh10	1.65657e-91	0.380001	0.88	0.826	3.2545e-87
		Htr1f	1.68961e-55	-0.393701	0.505	0.632	3.3194e-51
		Adgrb1	8.45104e-116	-0.398649	0.773	0.867	1.66029e-111
		A330076H08Rik	4.82292e-156	-0.400516	0.876	0.943	9.47511e-152
		Zmiz1	8.76023e-78	-0.402933	0.472	0.617	1.72104e-73
		Csmd2	3.06289e-161	-0.406241	0.963	0.979	6.01735e-157
		Prkag2	1.23524e-130	-0.416962	0.833	0.906	2.42676e-126
		Spon1	1.96236e-65	-0.417472	0.355	0.501	3.85526e-61
		Srrm2	1.1877e-189	-0.421679	0.916	0.963	2.33335e-185
		Ksr1	1.14332e-88	-0.423377	0.426	0.586	2.24617e-84
		Matk	8.74052e-114	-0.424458	0.537	0.706	1.71716e-109
		Mycbp2	4.60899e-236	-0.424767	0.955	0.982	9.05483e-232
		Dscaml1	1.26708e-65	-0.43183	0.631	0.752	2.48931e-61
		Slit1	3.98762e-88	-0.433887	0.487	0.644	7.83408e-84
		Sulf1	1.39504e-74	-0.43824	0.17	0.308	2.7407e-70
		Nfia	3.9778e-64	-0.439272	0.426	0.566	7.8148e-60
		Trank1	7.95096e-166	-0.439912	0.814	0.902	1.56205e-161
		Cdh13	6.21685e-72	-0.450799	0.742	0.851	1.22136e-67
		Rbfox3	1.56217e-187	-0.451781	0.967	0.985	3.06904e-183
		Mctp1	6.68878e-98	-0.457947	0.867	0.92	1.31408e-93
		Bcl11b	1.18705e-73	-0.460331	0.38	0.535	2.33207e-69
		Foxp2	1.75037e-89	-0.472872	0.249	0.418	3.43878e-85
		AC149090.1	3.01761e-200	-0.479619	0.96	0.984	5.9284e-196
		Grik4	6.08181e-142	-0.488356	0.76	0.868	1.19483e-137
		Sdk1	1.24096e-63	-0.529089	0.676	0.786	2.43798e-59
		Col6a1	3.82716e-105	-0.541279	0.169	0.333	7.51884e-101
		Gm42418	0	-0.548748	1	1	0
		Slc35f3	2.31926e-113	-0.556438	0.626	0.762	4.55641e-109
		Thsd7b	1.0536e-96	-0.578853	0.252	0.425	2.06989e-92
		Gse1	2.68044e-196	-0.602014	0.713	0.851	5.26599e-192
		Sdk2	2.86624e-117	-0.607639	0.606	0.748	5.63101e-113
		Gm26917	5.73197e-272	-0.638106	0.69	0.872	1.1261e-267
		Igsf21	5.78817e-190	-0.744457	0.53	0.733	1.13714e-185
		Grik3	1.07563e-129	-0.783357	0.533	0.696	2.11317e-125
		Hs3st4	2.85498e-137	-0.814216	0.528	0.748	5.60889e-133
		Taco1	0	-0.884851	0.393	0.745	0

## Sheet: PV inter
	RunGH vs SedGH DEGs, snRNA-Seq, from dataset 1
		p_val	avg_log2FC	GH Run	GH Sed	p_val_adj
	Dock4	1.56429e-16	0.621826	0.963	0.891	3.07321e-12
	Luzp2	1.92944e-06	0.608023	0.75	0.673	0.0379058
	Tafa2	2.47585e-13	0.581377	0.931	0.803	4.86405e-09
	Robo2	2.37126e-12	0.574015	0.894	0.782	4.65859e-08
	Tenm2	1.24081e-16	0.533148	1	0.997	2.4377e-12
	Tmem108	1.20221e-07	0.522357	0.771	0.629	0.00236186
	Mef2c	1.85988e-16	0.51605	0.943	0.898	3.65392e-12
	Ppfia2	1.03484e-11	0.497233	0.899	0.85	2.03305e-07
	Lrrc4c	1.46363e-17	0.482054	1	0.993	2.87544e-13
	Sox6	9.07736e-09	0.47887	0.851	0.769	0.000178334
	Hcn1	1.07706e-11	0.471647	0.938	0.922	2.116e-07
	Alcam	1.65999e-06	0.455504	0.775	0.67	0.0326122
	Opcml	6.54085e-18	0.438639	1	1	1.28502e-13
	Esrrg	6.25109e-09	0.43162	0.883	0.803	0.000122809
	Gm20642	1.6748e-06	0.420284	0.266	0.129	0.0329031
	Slc4a4	1.49092e-06	0.419597	0.695	0.568	0.0292905
	5330434G04Rik	8.26326e-07	0.401871	0.766	0.673	0.016234
	Sik3	9.62993e-07	0.392244	0.778	0.643	0.018919
	Nxph1	4.83959e-08	0.386289	0.977	0.959	0.000950787
	Adgrb3	9.23597e-14	0.38406	1	0.997	1.8145e-09
	Sptbn4	2.81989e-07	-0.383412	0.745	0.861	0.00553995
	Macf1	2.52679e-13	-0.384716	0.95	0.969	4.96414e-09
	Ptprs	3.53465e-09	-0.388576	0.75	0.861	6.94417e-05
	Rbm25	1.12625e-07	-0.39016	0.784	0.871	0.00221263
	Kmt2a	2.19576e-06	-0.390806	0.743	0.84	0.0431379
	Peg3	2.65775e-08	-0.393429	0.869	0.915	0.000522141
	Dync1h1	7.14324e-07	-0.394691	0.599	0.738	0.0140336
	Megf8	5.23848e-07	-0.403222	0.188	0.344	0.0102915
	Srcin1	1.21419e-07	-0.405867	0.713	0.84	0.00238539
	Cux2	1.14239e-06	-0.407635	0.796	0.867	0.0224434
	Herc2	1.6257e-06	-0.412826	0.583	0.728	0.0319386
	Snrnp70	1.24486e-10	-0.413569	0.881	0.956	2.44565e-06
	Chd5	1.536e-06	-0.413616	0.564	0.701	0.0301762
	Herc1	3.64418e-08	-0.414265	0.766	0.854	0.000715936
	Ubr4	1.91147e-07	-0.417817	0.337	0.524	0.00375528
	Hs3st4	8.09847e-12	-0.418835	0.339	0.619	1.59103e-07
	Atrx	9.45165e-07	-0.420009	0.638	0.772	0.0185687
	Akap9	4.10841e-07	-0.422203	0.619	0.755	0.00807139
	Srrm1	3.84503e-07	-0.424488	0.5	0.653	0.00755394
	Man1c1	9.89091e-08	-0.433115	0.761	0.847	0.00194317
	Tmem91	7.03815e-10	-0.434934	0.099	0.272	1.38271e-05
	Shank1	2.00578e-09	-0.452473	0.755	0.85	3.94055e-05
	Cplane1	7.08524e-09	-0.456356	0.697	0.816	0.000139197
	Mycbp2	9.721e-14	-0.478255	0.915	0.98	1.90979e-09
	Fbf1	3.07152e-10	-0.498766	0.154	0.344	6.03432e-06
	Man2a2	1.30702e-08	-0.502803	0.472	0.646	0.000256778
	Atp1a3	1.58662e-11	-0.505893	0.803	0.905	3.11707e-07
	Srrm2	2.7687e-16	-0.519221	0.894	0.976	5.4394e-12
	Golgb1	1.08806e-08	-0.522379	0.47	0.643	0.000213761
	Prrc2c	1.96956e-08	-0.526698	0.585	0.724	0.00038694
	Gse1	7.34734e-10	-0.537622	0.656	0.81	1.44346e-05
	Cacna2d2	4.89644e-09	-0.540258	0.67	0.816	9.61955e-05
	Ahi1	3.51397e-15	-0.556034	0.86	0.956	6.90355e-11
	Gm42418	5.56657e-23	-0.580168	1	1	1.09361e-18
	St6galnac5	1.76703e-10	-0.587351	0.757	0.871	3.47151e-06
	Spon1	1.51893e-06	-0.587855	0.154	0.296	0.029841
	Syne1	5.27054e-21	-0.594786	0.947	0.98	1.03545e-16
	Gm26917	2.19376e-15	-0.59611	0.686	0.874	4.30985e-11
	Mdn1	7.11996e-13	-0.608916	0.411	0.65	1.39879e-08
	AC149090.1	3.25515e-16	-0.610763	0.888	0.952	6.39506e-12
	Thsd7b	3.13679e-08	-0.667253	0.154	0.323	0.000616253
	Taco1	9.86462e-26	-0.961164	0.367	0.718	1.938e-21
