# Supplementary material for: Single cell transcriptomic representation of social dominance in prefrontal cortex and the influence of preweaning maternal and postweaning social environment
Source: Sci Rep. 2024 Jan 25;14:2206. doi: 10.1038/s41598-024-52200-6 (PMC10810822; doi:10.1038/s41598-024-52200-6)
Supplement: Supplementary file 4 — Supplementary Table S3. [file 41598_2024_52200_MOESM4_ESM.xlsx]

## Sheet: Layer2_3
	RunGH vs SedGH DEGS, snRNA-Seq, from dataset 2
			p_val	avg_log2FC	GH Run	GH Sed	p_val_adj
		Rsrp1	3.41816e-135	0.759862	0.632	0.221	6.59876e-131
		Ubb	9.83755e-104	0.67729	0.486	0.157	1.89914e-99
		Gm27032	1.45662e-103	0.657245	0.451	0.134	2.81201e-99
		Ckb	1.6443e-94	0.600865	0.469	0.153	3.17433e-90
		6530403H02Rik	7.7612e-51	0.574757	0.278	0.098	1.4983e-46
		Fth1	2.21095e-88	0.564568	0.555	0.214	4.26825e-84
		Tmem191c	2.17373e-85	0.55836	0.704	0.339	4.19638e-81
		Ctxn1	1.5473e-80	0.520441	0.306	0.072	2.98706e-76
		Tenm3	7.51812e-64	0.514744	0.397	0.153	1.45137e-59
		Rogdi	1.17559e-73	0.509676	0.324	0.092	2.26948e-69
		Rskr	1.40963e-65	0.504819	0.482	0.208	2.72129e-61
		Pabpn1	1.70506e-76	0.50387	0.617	0.275	3.29162e-72
		Ly6h	3.6375e-60	0.494472	0.743	0.433	7.02219e-56
		Pdlim7	8.60006e-73	0.493136	0.456	0.175	1.66024e-68
		Luc7l2	1.60547e-75	0.487517	0.861	0.537	3.09937e-71
		Rhbdl1	1.53407e-63	0.477142	0.289	0.084	2.96152e-59
		Gas5	1.31176e-70	0.476848	0.289	0.075	2.53235e-66
		Eif2s3y	1.95135e-70	0.475174	0.345	0.108	3.76708e-66
		Mir124-2hg	1.32375e-73	0.472781	0.356	0.11	2.55551e-69
		Dtx3	8.68538e-70	0.463396	0.408	0.145	1.67671e-65
		Ppp1r1a	2.39935e-65	0.458548	0.394	0.143	4.63194e-61
		Actb	1.44239e-66	0.452259	0.408	0.15	2.78453e-62
		Cst3	1.02252e-62	0.449858	0.398	0.15	1.97397e-58
		Tmsb4x	1.00688e-67	0.446382	0.394	0.14	1.94378e-63
		Atp6v0c	2.50003e-63	0.444194	0.424	0.165	4.82631e-59
		Ccnt2	9.25146e-66	0.441347	0.553	0.25	1.78599e-61
		Actg1	2.00422e-57	0.439993	0.256	0.072	3.86915e-53
		Rnf112	6.52463e-71	0.438572	0.441	0.163	1.25958e-66
		Glis3	3.08976e-32	0.433084	0.153	0.047	5.96478e-28
		Ogt	1.91862e-58	0.420496	0.634	0.324	3.70389e-54
		Kirrel3	3.53736e-46	0.419407	0.645	0.369	6.82888e-42
		Tia1	2.50582e-65	0.417566	0.547	0.244	4.83749e-61
		Rasl10a	4.11387e-49	0.415447	0.196	0.048	7.94182e-45
		Nrgn	9.1127e-58	0.414953	0.612	0.303	1.75921e-53
		Snhg20	4.63841e-54	0.414603	0.24	0.067	8.95445e-50
		Morn2	2.79975e-55	0.410985	0.188	0.036	5.40491e-51
		Gpr162	4.95784e-54	0.409879	0.224	0.058	9.57111e-50
		Ube2b	1.40255e-56	0.404212	0.379	0.148	2.70762e-52
		Stmn3	1.58986e-53	0.399094	0.406	0.169	3.06922e-49
		Matk	1.8885e-58	0.39797	0.638	0.322	3.64575e-54
		Dhx30	4.18705e-62	0.392707	0.482	0.202	8.08311e-58
		Tmem208	5.73906e-53	0.386897	0.236	0.065	1.10793e-48
		Csf2ra	1.6628e-55	0.383984	0.285	0.09	3.21003e-51
		Slc50a1	2.27013e-49	0.383797	0.241	0.074	4.38248e-45
		Adam33	1.4003e-34	0.383515	0.119	0.024	2.70327e-30
		Snap25	8.13248e-60	0.38278	0.955	0.778	1.56998e-55
		Ypel3	3.1812e-55	0.382745	0.295	0.097	6.1413e-51
		Stmn1	3.54916e-56	0.380762	0.377	0.145	6.85165e-52
		Grin2b	6.219e-89	-0.40125	0.994	0.987	1.20058e-84
		Klf10	1.78857e-06	-0.406542	0.095	0.128	0.0345284
		Pcsk2	3.86394e-48	-0.411149	0.94	0.908	7.45935e-44
		Gm43376	2.46865e-06	-0.426823	0.087	0.117	0.0476572
		Soga3	1.80687e-06	-0.441614	0.504	0.447	0.0348816
		Gm11149	5.86634e-10	-0.457403	0.07	0.112	1.1325e-05
		Gm37459	4.23329e-12	-0.460817	0.064	0.112	8.17236e-08
		4930587E11Rik	2.51952e-11	-0.464861	0.072	0.119	4.86393e-07
		Ntm	2.77617e-57	-0.472716	0.948	0.929	5.35939e-53
		Gm13883	2.48914e-06	-0.478944	0.129	0.16	0.0480528
		Pcsk2os2	1.68434e-15	-0.48706	0.052	0.104	3.25161e-11
		Grm8	3.80556e-09	-0.492279	0.445	0.453	7.34664e-05
		Gm42303	1.7955e-11	-0.493497	0.092	0.141	3.46622e-07
		Macrod2os1	6.0381e-14	-0.507942	0.06	0.111	1.16566e-09
		Glp2r	1.95906e-14	-0.515546	0.076	0.131	3.78197e-10
		Gm44151	2.39818e-08	-0.539507	0.122	0.161	0.000462968
		4933424G05Rik	2.3441e-08	-0.541509	0.137	0.175	0.000452528
		Nrg3os	1.90047e-19	-0.547172	0.625	0.569	3.66886e-15
		Srrm2	4.01773e-34	-0.552586	0.711	0.656	7.75623e-30
		Luzp2	2.16137e-07	-0.553668	0.412	0.412	0.00417252
		Gm37679	3.24282e-09	-0.554774	0.173	0.212	6.26027e-05
		Ddx41	2.17554e-13	-0.558658	0.115	0.17	4.19987e-09
		Pcdh7	2.15701e-14	-0.563239	0.599	0.576	4.1641e-10
		1700111E14Rik	5.15437e-14	-0.565655	0.129	0.187	9.95052e-10
		Chd5	2.20741e-06	-0.568429	0.305	0.303	0.0426141
		Gm16183	1.24143e-26	-0.568831	0.045	0.117	2.39658e-22
		4930419G24Rik	1.2521e-10	-0.569738	0.135	0.181	2.41719e-06
		Cnot3	3.41486e-09	-0.583108	0.157	0.197	6.59239e-05
		Fndc9	1.58937e-12	-0.584239	0.155	0.207	3.06828e-08
		9630028H03Rik	1.18136e-07	-0.584379	0.199	0.227	0.00228062
		Sorbs2os	4.23815e-10	-0.601099	0.291	0.312	8.18176e-06
		Gm42439	1.31665e-11	-0.607763	0.172	0.22	2.54179e-07
		Fgfr2	6.34873e-13	-0.608865	0.337	0.355	1.22562e-08
		Mycbp2	2.68191e-59	-0.610503	0.825	0.777	5.17742e-55
		Gm36975	1.813e-12	-0.660634	0.247	0.286	3.49999e-08
		Ahi1	4.12174e-96	-0.675122	0.867	0.848	7.95702e-92
		Brd9	5.5187e-18	-0.684524	0.415	0.426	1.06539e-13
		Pigk	4.27527e-11	-0.690073	0.274	0.299	8.2534e-07
		AC149090.1	4.61461e-96	-0.710558	0.892	0.884	8.90851e-92
		Prpf4b	7.78522e-23	-0.746237	0.408	0.43	1.50294e-18
		Ctnna3	4.17638e-39	-0.751522	0.548	0.566	8.0625e-35
		Gm20642	1.63702e-27	-0.767587	0.43	0.459	3.16026e-23
		Paxbp1	2.31636e-27	-0.782769	0.278	0.349	4.47174e-23
		A330015K06Rik	2.0794e-26	-0.874508	0.145	0.232	4.01427e-22
		Gm15398	1.86585e-36	-0.963947	0.439	0.5	3.60203e-32
		Gm34544	4.07852e-38	-1.49069	0.11	0.22	7.87358e-34

## Sheet: Layer 5
	RunGH vs SedGH DEGS, snRNA-Seq, from dataset 2
			p_val	avg_log2FC	GH Run	GH Sed	p_val_adj
		Rsrp1	2.6274e-93	0.78241	0.718	0.292	5.07219e-89
		Ubb	8.46398e-64	0.659841	0.466	0.153	1.63397e-59
		Fth1	1.00996e-67	0.653353	0.575	0.215	1.94973e-63
		Mir124-2hg	3.1823e-65	0.603132	0.469	0.151	6.14343e-61
		Ckb	1.99577e-66	0.598424	0.5	0.169	3.85283e-62
		Rbm39	2.33256e-63	0.594025	0.842	0.512	4.50301e-59
		Pabpn1	1.92025e-61	0.539673	0.663	0.296	3.70704e-57
		Cst3	1.94205e-49	0.537669	0.417	0.147	3.74914e-45
		Tia1	5.97222e-59	0.536606	0.608	0.262	1.15294e-54
		Stmn1	4.76689e-51	0.524979	0.419	0.143	9.20248e-47
		Cntn6	5.68183e-40	0.509249	0.562	0.285	1.09688e-35
		Tmsb4x	2.15535e-46	0.499986	0.382	0.13	4.1609e-42
		Rhbdl1	5.72886e-53	0.493368	0.414	0.136	1.10596e-48
		Ctxn1	2.00636e-49	0.485945	0.291	0.071	3.87328e-45
		Eif2s3y	1.14088e-44	0.482959	0.371	0.13	2.20248e-40
		Srsf7	1.24606e-47	0.4799	0.584	0.268	2.40553e-43
		Vwc2l	2.96863e-13	0.470431	0.19	0.095	5.73094e-09
		Tmem191c	1.36456e-44	0.467558	0.615	0.302	2.63428e-40
		Gm27032	7.65905e-53	0.466707	0.485	0.184	1.47858e-48
		Actg1	1.75479e-39	0.46441	0.255	0.069	3.38763e-35
		Luc7l2	4.06254e-45	0.453245	0.865	0.565	7.84274e-41
		Cck	4.36279e-43	0.449907	0.376	0.133	8.42237e-39
		Pdlim7	7.35751e-47	0.447734	0.44	0.165	1.42037e-42
		Rogdi	5.11207e-44	0.445428	0.331	0.105	9.86885e-40
		Nrgn	7.38128e-47	0.444955	0.637	0.307	1.42496e-42
		Ogt	1.32587e-44	0.442666	0.668	0.342	2.55959e-40
		Morn2	1.2108e-41	0.441497	0.187	0.027	2.33746e-37
		Celf3	1.10597e-46	0.434493	0.364	0.12	2.13508e-42
		Dtx3	1.60584e-51	0.42817	0.473	0.174	3.10007e-47
		Cpne4	4.13977e-26	0.427432	0.511	0.295	7.99184e-22
		Srsf2	1.78426e-42	0.420133	0.292	0.083	3.44451e-38
		Srrm1	2.26081e-43	0.419813	0.53	0.234	4.3645e-39
		Rab3a	1.72075e-35	0.418976	0.218	0.056	3.32191e-31
		Timm9	1.31025e-41	0.416853	0.395	0.149	2.52945e-37
		Gpr162	3.00348e-41	0.415091	0.27	0.074	5.79822e-37
		Rmst	4.39991e-24	0.413861	0.287	0.128	8.49403e-20
		Srsf11	2.52816e-49	0.413346	0.686	0.336	4.88062e-45
		Ypel3	1.58828e-40	0.410919	0.316	0.103	3.06617e-36
		Ly6h	5.81952e-38	0.407792	0.631	0.329	1.12346e-33
		Mat2a	9.78383e-41	0.405567	0.452	0.187	1.88877e-36
		Matk	2.47934e-39	0.399981	0.714	0.386	4.78636e-35
		Atp6v0c	1.29854e-39	0.399436	0.427	0.172	2.50684e-35
		Tshz2	3.67181e-11	0.398988	0.218	0.123	7.08843e-07
		Vamp2	1.58604e-36	0.395914	0.273	0.083	3.06185e-32
		Sec62	6.61798e-42	0.392819	0.375	0.134	1.2776e-37
		Grina	2.89897e-39	0.391216	0.314	0.103	5.59646e-35
		Pcsk1n	9.83095e-33	0.38936	0.339	0.135	1.89787e-28
		Gm15414	8.25289e-07	-0.399449	0.063	0.105	0.0159322
		Ntm	6.83935e-19	-0.417701	0.905	0.875	1.32034e-14
		Macrod2os1	1.83933e-09	-0.422674	0.061	0.113	3.55083e-05
		Grin2b	3.20491e-55	-0.428524	0.97	0.971	6.18707e-51
		4930587E11Rik	5.57697e-08	-0.486445	0.08	0.129	0.00107663
		Gm43376	2.8005e-11	-0.49098	0.07	0.131	5.40637e-07
		Srrm2	5.90534e-21	-0.491709	0.76	0.698	1.14003e-16
		Mycbp2	8.94878e-29	-0.50106	0.85	0.793	1.72756e-24
		Lrtm1	1.68926e-17	-0.511448	0.039	0.109	3.26111e-13
		Gm42303	8.62246e-12	-0.543587	0.078	0.142	1.66457e-07
		Fndc9	1.2398e-08	-0.559452	0.13	0.184	0.000239344
		Gm16183	7.12538e-19	-0.561196	0.048	0.126	1.37555e-14
		Gm36975	5.62614e-09	-0.591426	0.236	0.283	0.000108613
		A330015K06Rik	3.04016e-07	-0.596158	0.182	0.23	0.00586902
		Ahi1	5.95739e-57	-0.606845	0.914	0.886	1.15007e-52
		Gm44151	2.62757e-10	-0.622815	0.166	0.227	5.07253e-06
		9630028H03Rik	2.20785e-10	-0.626624	0.21	0.27	4.26226e-06
		Nrg3os	3.73358e-23	-0.639698	0.621	0.618	7.20767e-19
		Gm37459	7.32659e-13	-0.647288	0.122	0.193	1.4144e-08
		Paxbp1	2.35332e-13	-0.702277	0.324	0.371	4.54308e-09
		Brd9	1.83358e-15	-0.711385	0.408	0.438	3.53972e-11
		Prpf4b	1.58669e-16	-0.729025	0.43	0.458	3.06311e-12
		Gm15398	6.68575e-07	-0.75605	0.286	0.316	0.0129068
		Gm20642	9.78365e-23	-0.759113	0.473	0.51	1.88873e-18
		Ctnna3	2.9398e-25	-0.765049	0.555	0.584	5.67529e-21
		4930419G24Rik	3.74728e-15	-0.831025	0.233	0.308	7.23413e-11
		AC149090.1	1.89323e-85	-0.846738	0.875	0.901	3.65487e-81
		Pigk	2.63605e-23	-0.880003	0.397	0.458	5.08889e-19
		Gm34544	6.25346e-25	-1.4241	0.115	0.227	1.20723e-20

## Sheet: Layer 6
	RunGH vs SedGH DEGS, snRNA-Seq, from dataset 2
			p_val	avg_log2FC	GH Run	GH Sed	p_val_adj
		Gm16351	1.2062e-06	-0.504122	0.088	0.14	0.0232857
		Gm43376	1.11995e-06	-0.424465	0.068	0.118	0.0216207
		Fndc9	9.28514e-07	-0.582662	0.12	0.174	0.017925
		Paxbp1	5.54365e-07	-0.642473	0.282	0.317	0.010702
		Gm15398	3.73278e-07	-0.708312	0.188	0.251	0.00720612
		Macrod2os1	6.44762e-08	-0.508714	0.059	0.112	0.00124471
		Srrm2	5.21181e-08	-0.464362	0.677	0.593	0.00100614
		4933424G05Rik	1.1029e-08	-0.624051	0.104	0.167	0.000212915
		Ctnna3	1.10198e-08	-0.646967	0.561	0.534	0.000212738
		Sgcd	2.37496e-09	-0.466125	0.67	0.667	4.58486e-05
		Gm20642	1.53046e-09	-0.68866	0.438	0.445	2.95456e-05
		Pigk	8.97912e-10	-0.727663	0.287	0.339	1.73342e-05
		Gm36975	5.89885e-10	-0.765368	0.221	0.287	1.13877e-05
		Mycbp2	5.28388e-14	-0.428569	0.85	0.768	1.02005e-09
		Gm16183	6.50983e-15	-0.589909	0.043	0.118	1.25672e-10
		Nrg3os	4.54378e-16	-0.624305	0.62	0.619	8.77177e-12
		Prpf4b	4.4427e-16	-0.787251	0.423	0.47	8.57664e-12
		Ypel3	3.51022e-24	0.38055	0.321	0.118	6.77648e-20
		Ints6	2.1635e-24	0.381084	0.337	0.127	4.17664e-20
		B230209E15Rik	1.55261e-24	0.391594	0.552	0.277	2.99732e-20
		Fyco1	3.17894e-25	0.379447	0.275	0.085	6.13695e-21
		Gpr162	2.97577e-25	0.449087	0.232	0.061	5.74473e-21
		Pdlim7	2.15981e-25	0.393082	0.336	0.124	4.16952e-21
		Actg1	8.79999e-26	0.429764	0.271	0.081	1.69884e-21
		Ogt	7.74456e-26	0.399195	0.615	0.305	1.49509e-21
		Slc22a17	5.54921e-26	0.383788	0.333	0.118	1.07128e-21
		Morn2	3.72019e-26	0.446592	0.177	0.027	7.18182e-22
		Ogfrl1	7.97224e-27	0.40471	0.313	0.103	1.53904e-22
		Tmed9	3.29411e-27	0.379122	0.299	0.092	6.35928e-23
		Npdc1	2.00616e-27	0.439572	0.274	0.078	3.8729e-23
		Snrnp48	1.3992e-27	0.416454	0.369	0.137	2.70115e-23
		Stmn3	1.31295e-27	0.389828	0.426	0.168	2.53465e-23
		Rnps1	1.05679e-27	0.392987	0.362	0.132	2.04014e-23
		4632427E13Rik	8.88367e-28	0.405636	0.384	0.144	1.71499e-23
		Atp2c1	5.42526e-28	0.382545	0.664	0.335	1.04735e-23
		Rhbdl1	4.44328e-28	0.407468	0.337	0.113	8.57776e-24
		Cox4i1	4.3707e-28	0.404091	0.405	0.158	8.43763e-24
		Khdrbs3	8.18897e-29	0.388368	0.956	0.761	1.58088e-24
		Krit1	6.41665e-29	0.386907	0.591	0.28	1.23873e-24
		Slc50a1	6.0408e-29	0.468632	0.303	0.091	1.16618e-24
		Prelid3a	3.13909e-29	0.426943	0.388	0.14	6.06002e-25
		Vamp2	2.0097e-29	0.473449	0.27	0.07	3.87973e-25
		Hspa8	5.34624e-30	0.424954	0.391	0.14	1.03209e-25
		Stmn1	5.12895e-30	0.451035	0.401	0.148	9.90144e-26
		Actb	2.45028e-30	0.40376	0.456	0.178	4.73026e-26
		Mir124-2hg	4.51211e-31	0.469279	0.455	0.182	8.71062e-27
		Atp6v0c	1.4992e-32	0.438522	0.461	0.174	2.8942e-28
		Cst3	1.13084e-32	0.510313	0.393	0.137	2.18309e-28
		Tia1	4.28543e-33	0.448748	0.583	0.264	8.27302e-29
		Dtx3	3.76221e-33	0.455066	0.458	0.175	7.26295e-29
		Tmsb4x	1.435e-33	0.539065	0.389	0.132	2.77026e-29
		Rab26	1.95923e-34	0.549041	0.354	0.106	3.78229e-30
		Ssbp4	6.23047e-35	0.509416	0.427	0.15	1.20279e-30
		Srsf7	5.61798e-35	0.517166	0.578	0.256	1.08455e-30
		Snap25	2.01988e-35	0.411916	0.977	0.826	3.89938e-31
		Ctxn1	1.49898e-35	0.525036	0.308	0.076	2.89379e-31
		Eif2s3y	1.37131e-35	0.496639	0.382	0.119	2.64731e-31
		Ubb	1.19748e-35	0.526363	0.481	0.181	2.31174e-31
		Srsf2	7.92432e-36	0.549248	0.281	0.06	1.52979e-31
		Dhx30	4.02997e-36	0.525967	0.469	0.176	7.77985e-32
		Rbm39	1.18398e-37	0.521211	0.851	0.528	2.28567e-33
		Rnf112	4.20328e-39	0.560331	0.474	0.169	8.11443e-35
		Ckb	1.77456e-39	0.583028	0.52	0.201	3.4258e-35
		Pabpn1	4.70566e-40	0.561817	0.566	0.231	9.08428e-36
		Nrgn	3.15311e-40	0.504176	0.619	0.263	6.08708e-36
		Rogdi	2.29467e-40	0.6077	0.386	0.11	4.42987e-36
		Fth1	7.04936e-41	0.59199	0.555	0.218	1.36088e-36
		Matk	2.40766e-44	0.599001	0.737	0.354	4.64799e-40
		Ahi1	4.18718e-47	-0.679048	0.917	0.898	8.08335e-43
		Rsrp1	1.1875e-56	0.727314	0.693	0.283	2.29248e-52
		Gm27032	4.28269e-68	0.897064	0.524	0.133	8.26773e-64
		AC149090.1	1.07315e-72	-0.972216	0.831	0.857	2.07172e-68

## Sheet: comb L2_3,5,6
	RunGH vs SedGH DEGS, snRNA-Seq, from dataset 2
			p_val	avg_log2FC	pct.1	pct.2	p_val_adj
		Rsrp1	3.68073e-284	0.769373	0.672	0.255	7.10565e-280
		Gm27032	1.46102e-223	0.663853	0.48	0.149	2.8205e-219
		Ubb	5.41689e-201	0.64283	0.479	0.16	1.04573e-196
		Ckb	2.84058e-200	0.607428	0.491	0.167	5.48375e-196
		Fth1	4.87527e-194	0.59792	0.561	0.216	9.4117e-190
		Rbm39	9.8497e-191	0.567484	0.85	0.507	1.90149e-186
		Srsf7	3.08838e-178	0.550939	0.583	0.246	5.96211e-174
		Mir124-2hg	1.31988e-168	0.528144	0.414	0.137	2.54803e-164
		Rogdi	2.00962e-158	0.526466	0.342	0.099	3.87957e-154
		Pabpn1	2.51048e-170	0.518216	0.617	0.273	4.84648e-166
		Ctxn1	1.3223e-163	0.517778	0.302	0.073	2.55269e-159
		Eif2s3y	3.35078e-149	0.488501	0.362	0.117	6.46869e-145
		Cst3	6.25995e-141	0.488377	0.402	0.146	1.20848e-136
		Tmsb4x	5.66558e-145	0.484308	0.39	0.135	1.09374e-140
		Tmem191c	5.6712e-143	0.483352	0.66	0.33	1.09483e-138
		Srsf2	1.03913e-145	0.481844	0.282	0.071	2.00604e-141
		Rhbdl1	2.20528e-140	0.466682	0.337	0.106	4.25729e-136
		Tia1	2.14699e-154	0.465382	0.574	0.254	4.14476e-150
		Matk	5.56335e-142	0.459866	0.685	0.349	1.07401e-137
		Dtx3	9.44461e-153	0.456297	0.439	0.16	1.82328e-148
		Actg1	1.80889e-120	0.448114	0.26	0.073	3.49207e-116
		Pdlim7	3.48636e-136	0.44794	0.42	0.161	6.73042e-132
		Rnf112	1.11147e-144	0.445975	0.452	0.174	2.14569e-140
		Stmn1	4.90991e-134	0.443243	0.395	0.145	9.47858e-130
		Nrgn	1.29015e-140	0.442936	0.621	0.296	2.49064e-136
		Luc7l2	9.04254e-134	0.438941	0.858	0.555	1.74566e-129
		Atp6v0c	1.12964e-134	0.435692	0.435	0.169	2.18078e-130
		Ly6h	2.58672e-110	0.433553	0.68	0.381	4.99366e-106
		Morn2	6.46841e-119	0.426377	0.185	0.032	1.24873e-114
		Gpr162	1.5753e-116	0.420572	0.239	0.063	3.04112e-112
		Ogt	5.26423e-124	0.420425	0.639	0.326	1.01626e-119
		Actb	1.31777e-128	0.419914	0.421	0.164	2.54395e-124
		Hs3st4	1.41856e-37	0.40498	0.414	0.283	2.73854e-33
		Slc50a1	3.11574e-111	0.402145	0.256	0.077	6.01493e-107
		Rpl9	5.94066e-115	0.401728	0.264	0.078	1.14685e-110
		Vamp2	5.30898e-112	0.40027	0.263	0.079	1.0249e-107
		Celf3	1.68431e-122	0.399771	0.326	0.111	3.25157e-118
		Ypel3	9.16076e-118	0.396432	0.308	0.103	1.76849e-113
		Gas5	1.74456e-115	0.390204	0.281	0.088	3.36786e-111
		Stmn3	1.36177e-114	0.380408	0.432	0.183	2.62891e-110
		Krit1	6.71411e-122	0.378786	0.564	0.267	1.29616e-117
		Dhx30	1.99673e-122	0.37858	0.484	0.212	3.85469e-118
		Pcdh15	9.91907e-20	-0.382768	0.766	0.736	1.91488e-15
		Soga3	5.6063e-08	-0.399426	0.506	0.44	0.0010823
		Gm16351	4.21747e-07	-0.400965	0.121	0.142	0.00814182
		Gm11149	1.78484e-15	-0.40873	0.07	0.107	3.44563e-11
		Grin2b	1.42011e-166	-0.410635	0.985	0.978	2.74153e-162
		Gm13883	3.91043e-10	-0.439981	0.113	0.141	7.54908e-06
		4930587E11Rik	2.83076e-22	-0.44166	0.063	0.109	5.46478e-18
		Glp2r	9.68445e-22	-0.444751	0.071	0.117	1.86958e-17
		Gm48678	1.21836e-06	-0.445399	0.21	0.22	0.0235205
		Gm43376	2.28724e-20	-0.445465	0.077	0.122	4.41551e-16
		Klf10	5.79078e-11	-0.447474	0.128	0.158	1.11791e-06
		Gm37679	5.43178e-13	-0.476663	0.144	0.177	1.0486e-08
		1700111E14Rik	2.21826e-19	-0.480914	0.109	0.154	4.28234e-15
		Macrod2os1	2.13724e-28	-0.481684	0.06	0.112	4.12594e-24
		4933424G05Rik	4.7704e-16	-0.489516	0.099	0.139	9.20927e-12
		Chd5	1.91637e-08	-0.48954	0.336	0.321	0.000369955
		Gm20275	2.03169e-09	-0.497212	0.229	0.242	3.92218e-05
		Ntm	1.70023e-83	-0.501251	0.864	0.853	3.2823e-79
		Ddx41	6.5794e-19	-0.503463	0.117	0.162	1.27015e-14
		Gm42303	5.33328e-27	-0.508299	0.082	0.136	1.02959e-22
		Gm37459	1.54203e-27	-0.512548	0.078	0.132	2.97689e-23
		Srrm2	5.519e-62	-0.525739	0.716	0.657	1.06544e-57
		Mycbp2	2.45326e-95	-0.532312	0.838	0.78	4.73601e-91
		Cnot3	5.07478e-16	-0.542177	0.16	0.197	9.79686e-12
		Gm42439	5.98166e-20	-0.543093	0.131	0.178	1.15476e-15
		Gm44151	2.84856e-21	-0.559484	0.131	0.18	5.49915e-17
		Gm16183	1.49126e-57	-0.569952	0.045	0.12	2.87888e-53
		Fgfr2	4.73299e-19	-0.572048	0.354	0.358	9.13704e-15
		9630028H03Rik	2.76842e-18	-0.576525	0.192	0.231	5.34444e-14
		Fndc9	1.58143e-25	-0.579104	0.139	0.193	3.05295e-21
		Nrg3os	3.43558e-53	-0.587353	0.622	0.594	6.63238e-49
		Sorbs2os	1.18192e-15	-0.588579	0.243	0.266	2.28171e-11
		Brd9	2.54926e-29	-0.636343	0.431	0.43	4.92135e-25
		Ahi1	3.71181e-185	-0.638925	0.893	0.87	7.16565e-181
		4930419G24Rik	2.08239e-24	-0.63927	0.165	0.217	4.02006e-20
		Gm36975	3.81772e-28	-0.66233	0.237	0.285	7.37011e-24
		A330015K06Rik	3.6847e-36	-0.719312	0.129	0.198	7.11332e-32
		Ctnna3	8.54978e-67	-0.72483	0.553	0.565	1.65053e-62
		Paxbp1	1.45249e-44	-0.72984	0.292	0.349	2.80404e-40
		Prpf4b	7.45014e-51	-0.744619	0.418	0.447	1.43825e-46
		Gm20642	3.09988e-56	-0.746845	0.444	0.472	5.98431e-52
		Pigk	1.86221e-39	-0.775583	0.312	0.357	3.59501e-35
		AC149090.1	4.70065e-256	-0.817736	0.871	0.884	9.07461e-252
		Gm15398	1.80095e-45	-0.90861	0.33	0.392	3.47673e-41
		Gm34544	2.4537e-70	-1.36426	0.096	0.197	4.73688e-66

## Sheet: PV inter
	RunGH vs SedGH DEGS, snRNA-Seq, from dataset 2
			p_val	avg_log2FC	GH Run	GH Sed	p_val_adj
		Hmgn3	3.23724e-08	1.50856	0.401	0.066	0.00062495
		Glul	7.17073e-09	0.959337	0.723	0.368	0.000138431
		Gm3764	2.95255e-10	0.907779	0.971	0.776	5.69989e-06
		Rbm39	6.44256e-07	0.794568	0.737	0.5	0.0124374
		Atp1a2	4.0584e-07	0.779471	0.793	0.526	0.00783473
		Qk	6.02194e-07	0.644434	0.942	0.842	0.0116254
		Drc1	7.48164e-09	-0.551909	0.014	0.132	0.000144433
		Ryr1	2.50572e-08	-0.576936	0.013	0.118	0.000483729
		Csmd3	1.21166e-06	-0.806713	0.264	0.539	0.0233911
		Pabpc4	3.10619e-07	-0.82386	0.085	0.276	0.0059965
		Gabrb2	1.13486e-06	-0.824471	0.153	0.368	0.0219085
		Sphkap	2.31385e-06	-0.830707	0.129	0.329	0.0446688
		Sorbs2	1.12749e-06	-0.831641	0.27	0.539	0.0217663
		1700085D07Rik	2.02421e-08	-0.8503	0.029	0.171	0.000390773
		Celf2	4.13936e-07	-0.855468	0.89	0.882	0.00799103
		Ksr2	3.17712e-07	-0.868888	0.176	0.408	0.00613342
		Erc2	7.21577e-07	-0.885516	0.29	0.566	0.01393
		Syt1	2.50401e-06	-0.928779	0.559	0.711	0.0483399
		Fhod3	3.89482e-07	-0.933308	0.115	0.316	0.00751894
		Anks1b	9.204e-07	-0.937389	0.399	0.645	0.0177683
		Prpf4b	3.98684e-07	-0.944956	0.318	0.579	0.00769659
		Fgf14	4.31633e-07	-0.948458	0.559	0.75	0.00833268
		Ctnna3	2.13539e-06	-0.957261	0.142	0.342	0.0412236
		Grin2b	4.92643e-07	-0.957592	0.484	0.697	0.00951048
		Stxbp5l	2.20376e-07	-0.966731	0.194	0.447	0.00425436
		Grm7	1.39012e-06	-0.978942	0.345	0.579	0.0268363
		Ldb2	4.20413e-07	-0.995775	0.209	0.447	0.00811608
		Ank3	5.20839e-07	-0.999808	0.347	0.579	0.0100548
		Lrrtm4	9.91689e-07	-1.01649	0.362	0.605	0.0191446
		AC149090.1	3.15813e-09	-1.03465	0.536	0.737	6.09676e-05
		Cacna1a	7.21464e-07	-1.07562	0.272	0.5	0.0139279
		Cacna1e	5.64302e-08	-1.07623	0.216	0.487	0.00108939
		Paxbp1	1.12775e-08	-1.09183	0.174	0.447	0.000217712
		Kcnq5	6.40014e-08	-1.10763	0.295	0.566	0.00123555
		Gm15398	6.0061e-09	-1.11312	0.074	0.276	0.000115948
		Lrrc7	1.31254e-08	-1.12266	0.336	0.618	0.000253385
		Gm34544	1.43936e-06	-1.14472	0.018	0.118	0.0277868
		Dscaml1	1.37573e-08	-1.16921	0.119	0.355	0.000265584
		Nrg1	8.0407e-07	-1.16957	0.433	0.632	0.0155226
		Epha6	1.28739e-07	-1.17262	0.221	0.487	0.0024853
		Pak7	3.52487e-09	-1.18513	0.174	0.447	6.80476e-05
		Dlgap2	5.74645e-10	-1.2082	0.299	0.618	1.10935e-05
		Lingo2	3.34303e-09	-1.21051	0.333	0.632	6.45371e-05
		Csmd2	5.79097e-10	-1.21174	0.237	0.553	1.11795e-05
		Car10	6.72832e-08	-1.21948	0.246	0.513	0.0012989
		Tenm2	4.39366e-09	-1.25638	0.392	0.658	8.48196e-05
		March(1)	8.69914e-08	-1.26367	0.218	0.487	0.00167937
		Kcnip4	2.74047e-07	-1.36732	0.629	0.75	0.00529048
		Kctd16	1.10337e-08	-1.38818	0.248	0.526	0.000213006

## Sheet: VIP inter
	RunGH vs SedGH DEGS, snRNA-Seq, from dataset 2
				p_val	avg_log2FC	GH Run	GH Sed	p_val_adj
			Rtl1	4.03637e-07	-0.842787	0.006	0.208	0.00779221
			Macrod2os1	3.11904e-13	-1.43584	0.006	0.375	6.02131e-09
			Gm37459	5.6316e-09	-1.43601	0.071	0.5	0.000108718

## Sheet: SST inter
	RunGH vs SedGH DEGS, snRNA-Seq, from dataset 2
			p_val	avg_log2FC	GH Run	GH Sed	p_val_adj
		Gm27032	4.28269e-68	0.897064	0.524	0.133	8.26773e-64
		Rsrp1	1.1875e-56	0.727314	0.693	0.283	2.29248e-52
		Rogdi	2.29467e-40	0.6077	0.386	0.11	4.42987e-36
		Matk	2.40766e-44	0.599001	0.737	0.354	4.64799e-40
		Fth1	7.04936e-41	0.59199	0.555	0.218	1.36088e-36
		Ckb	1.77456e-39	0.583028	0.52	0.201	3.4258e-35
		Pabpn1	4.70566e-40	0.561817	0.566	0.231	9.08428e-36
		Rnf112	4.20328e-39	0.560331	0.474	0.169	8.11443e-35
		Srsf2	7.92432e-36	0.549248	0.281	0.06	1.52979e-31
		Rab26	1.95923e-34	0.549041	0.354	0.106	3.78229e-30
		Tmsb4x	1.435e-33	0.539065	0.389	0.132	2.77026e-29
		Ubb	1.19748e-35	0.526363	0.481	0.181	2.31174e-31
		Dhx30	4.02997e-36	0.525967	0.469	0.176	7.77985e-32
		Ctxn1	1.49898e-35	0.525036	0.308	0.076	2.89379e-31
		Rbm39	1.18398e-37	0.521211	0.851	0.528	2.28567e-33
		Srsf7	5.61798e-35	0.517166	0.578	0.256	1.08455e-30
		Cst3	1.13084e-32	0.510313	0.393	0.137	2.18309e-28
		Ssbp4	6.23047e-35	0.509416	0.427	0.15	1.20279e-30
		Nrgn	3.15311e-40	0.504176	0.619	0.263	6.08708e-36
		Eif2s3y	1.37131e-35	0.496639	0.382	0.119	2.64731e-31
		Vamp2	2.0097e-29	0.473449	0.27	0.07	3.87973e-25
		Mir124-2hg	4.51211e-31	0.469279	0.455	0.182	8.71062e-27
		Slc50a1	6.0408e-29	0.468632	0.303	0.091	1.16618e-24
		Dtx3	3.76221e-33	0.455066	0.458	0.175	7.26295e-29
		Stmn1	5.12895e-30	0.451035	0.401	0.148	9.90144e-26
		Gpr162	2.97577e-25	0.449087	0.232	0.061	5.74473e-21
		Tia1	4.28543e-33	0.448748	0.583	0.264	8.27302e-29
		Morn2	3.72019e-26	0.446592	0.177	0.027	7.18182e-22
		Npdc1	2.00616e-27	0.439572	0.274	0.078	3.8729e-23
		Atp6v0c	1.4992e-32	0.438522	0.461	0.174	2.8942e-28
		Actg1	8.79999e-26	0.429764	0.271	0.081	1.69884e-21
		Prelid3a	3.13909e-29	0.426943	0.388	0.14	6.06002e-25
		Hspa8	5.34624e-30	0.424954	0.391	0.14	1.03209e-25
		Rpl21	2.28469e-24	0.418468	0.232	0.062	4.4106e-20
		Snrnp48	1.3992e-27	0.416454	0.369	0.137	2.70115e-23
		Snap25	2.01988e-35	0.411916	0.977	0.826	3.89938e-31
		Rhbdl1	4.44328e-28	0.407468	0.337	0.113	8.57776e-24
		4632427E13Rik	8.88367e-28	0.405636	0.384	0.144	1.71499e-23
		Ogfrl1	7.97224e-27	0.40471	0.313	0.103	1.53904e-22
		Cox4i1	4.3707e-28	0.404091	0.405	0.158	8.43763e-24
		Actb	2.45028e-30	0.40376	0.456	0.178	4.73026e-26
		Ogt	7.74456e-26	0.399195	0.615	0.305	1.49509e-21
		Pdlim7	2.15981e-25	0.393082	0.336	0.124	4.16952e-21
		Rnps1	1.05679e-27	0.392987	0.362	0.132	2.04014e-23
		B230209E15Rik	1.55261e-24	0.391594	0.552	0.277	2.99732e-20
		Stmn3	1.31295e-27	0.389828	0.426	0.168	2.53465e-23
		Khdrbs3	8.18897e-29	0.388368	0.956	0.761	1.58088e-24
		Rpl9	6.21347e-23	0.387131	0.25	0.077	1.19951e-18
		Krit1	6.41665e-29	0.386907	0.591	0.28	1.23873e-24
		Slc22a17	5.54921e-26	0.383788	0.333	0.118	1.07128e-21
		Atp2c1	5.42526e-28	0.382545	0.664	0.335	1.04735e-23
		Ints6	2.1635e-24	0.381084	0.337	0.127	4.17664e-20
		Ypel3	3.51022e-24	0.38055	0.321	0.118	6.77648e-20
		Fyco1	3.17894e-25	0.379447	0.275	0.085	6.13695e-21
		Tmed9	3.29411e-27	0.379122	0.299	0.092	6.35928e-23
		Gm43376	1.11995e-06	-0.424465	0.068	0.118	0.0216207
		Mycbp2	5.28388e-14	-0.428569	0.85	0.768	1.02005e-09
		Srrm2	5.21181e-08	-0.464362	0.677	0.593	0.00100614
		Sgcd	2.37496e-09	-0.466125	0.67	0.667	4.58486e-05
		Gm16351	1.2062e-06	-0.504122	0.088	0.14	0.0232857
		Macrod2os1	6.44762e-08	-0.508714	0.059	0.112	0.00124471
		Fndc9	9.28514e-07	-0.582662	0.12	0.174	0.017925
		Gm16183	6.50983e-15	-0.589909	0.043	0.118	1.25672e-10
		4933424G05Rik	1.1029e-08	-0.624051	0.104	0.167	0.000212915
		Nrg3os	4.54378e-16	-0.624305	0.62	0.619	8.77177e-12
		Paxbp1	5.54365e-07	-0.642473	0.282	0.317	0.010702
		Ctnna3	1.10198e-08	-0.646967	0.561	0.534	0.000212738
		Ahi1	4.18718e-47	-0.679048	0.917	0.898	8.08335e-43
		Gm20642	1.53046e-09	-0.68866	0.438	0.445	2.95456e-05
		Gm15398	3.73278e-07	-0.708312	0.188	0.251	0.00720612
		Pigk	8.97912e-10	-0.727663	0.287	0.339	1.73342e-05
		Gm36975	5.89885e-10	-0.765368	0.221	0.287	1.13877e-05
		Prpf4b	4.4427e-16	-0.787251	0.423	0.47	8.57664e-12
		AC149090.1	1.07315e-72	-0.972216	0.831	0.857	2.07172e-68

## Sheet: Astrocyte
	RunGH vs SedGH DEGS, snRNA-Seq, from dataset 2
			p_val	avg_log2FC	GH Run	GH Sed	p_val_adj
		Rsrp1	3.41816e-135	0.759862	0.632	0.221	6.59876e-131
		Ubb	9.83755e-104	0.67729	0.486	0.157	1.89914e-99
		Gm27032	1.45662e-103	0.657245	0.451	0.134	2.81201e-99
		Srsf7	6.22834e-98	0.603936	0.585	0.228	1.20238e-93
		Ckb	1.6443e-94	0.600865	0.469	0.153	3.17433e-90
		6530403H02Rik	7.7612e-51	0.574757	0.278	0.098	1.4983e-46
		Fth1	2.21095e-88	0.564568	0.555	0.214	4.26825e-84
		Rbm39	1.10216e-89	0.558465	0.855	0.496	2.12772e-85
		Tmem191c	2.17373e-85	0.55836	0.704	0.339	4.19638e-81
		Ctxn1	1.5473e-80	0.520441	0.306	0.072	2.98706e-76
		Tenm3	7.51812e-64	0.514744	0.397	0.153	1.45137e-59
		Rogdi	1.17559e-73	0.509676	0.324	0.092	2.26948e-69
		Rskr	1.40963e-65	0.504819	0.482	0.208	2.72129e-61
		Pabpn1	1.70506e-76	0.50387	0.617	0.275	3.29162e-72
		Ly6h	3.6375e-60	0.494472	0.743	0.433	7.02219e-56
		Pdlim7	8.60006e-73	0.493136	0.456	0.175	1.66024e-68
		Luc7l2	1.60547e-75	0.487517	0.861	0.537	3.09937e-71
		Srsf2	6.04671e-71	0.487415	0.276	0.067	1.16732e-66
		Rhbdl1	1.53407e-63	0.477142	0.289	0.084	2.96152e-59
		Gas5	1.31176e-70	0.476848	0.289	0.075	2.53235e-66
		Eif2s3y	1.95135e-70	0.475174	0.345	0.108	3.76708e-66
		Mir124-2hg	1.32375e-73	0.472781	0.356	0.11	2.55551e-69
		Dtx3	8.68538e-70	0.463396	0.408	0.145	1.67671e-65
		Ppp1r1a	2.39935e-65	0.458548	0.394	0.143	4.63194e-61
		Actb	1.44239e-66	0.452259	0.408	0.15	2.78453e-62
		Cst3	1.02252e-62	0.449858	0.398	0.15	1.97397e-58
		Tmsb4x	1.00688e-67	0.446382	0.394	0.14	1.94378e-63
		Atp6v0c	2.50003e-63	0.444194	0.424	0.165	4.82631e-59
		Ccnt2	9.25146e-66	0.441347	0.553	0.25	1.78599e-61
		Actg1	2.00422e-57	0.439993	0.256	0.072	3.86915e-53
		Rnf112	6.52463e-71	0.438572	0.441	0.163	1.25958e-66
		Glis3	3.08976e-32	0.433084	0.153	0.047	5.96478e-28
		Celf3	1.83884e-63	0.423307	0.334	0.11	3.54988e-59
		Ogt	1.91862e-58	0.420496	0.634	0.324	3.70389e-54
		Kirrel3	3.53736e-46	0.419407	0.645	0.369	6.82888e-42
		Tia1	2.50582e-65	0.417566	0.547	0.244	4.83749e-61
		Rasl10a	4.11387e-49	0.415447	0.196	0.048	7.94182e-45
		Nrgn	9.1127e-58	0.414953	0.612	0.303	1.75921e-53
		Snhg20	4.63841e-54	0.414603	0.24	0.067	8.95445e-50
		Morn2	2.79975e-55	0.410985	0.188	0.036	5.40491e-51
		Gpr162	4.95784e-54	0.409879	0.224	0.058	9.57111e-50
		Ube2b	1.40255e-56	0.404212	0.379	0.148	2.70762e-52
		Stmn3	1.58986e-53	0.399094	0.406	0.169	3.06922e-49
		Matk	1.8885e-58	0.39797	0.638	0.322	3.64575e-54
		Dhx30	4.18705e-62	0.392707	0.482	0.202	8.08311e-58
		Tmem208	5.73906e-53	0.386897	0.236	0.065	1.10793e-48
		Csf2ra	1.6628e-55	0.383984	0.285	0.09	3.21003e-51
		Slc50a1	2.27013e-49	0.383797	0.241	0.074	4.38248e-45
		Adam33	1.4003e-34	0.383515	0.119	0.024	2.70327e-30
		Snap25	8.13248e-60	0.38278	0.955	0.778	1.56998e-55
		Ypel3	3.1812e-55	0.382745	0.295	0.097	6.1413e-51
		Stmn1	3.54916e-56	0.380762	0.377	0.145	6.85165e-52
		Grin2b	6.219e-89	-0.40125	0.994	0.987	1.20058e-84
		Klf10	1.78857e-06	-0.406542	0.095	0.128	0.0345284
		Pcsk2	3.86394e-48	-0.411149	0.94	0.908	7.45935e-44
		Gm43376	2.46865e-06	-0.426823	0.087	0.117	0.0476572
		Soga3	1.80687e-06	-0.441614	0.504	0.447	0.0348816
		Gm11149	5.86634e-10	-0.457403	0.07	0.112	1.1325e-05
		Gm37459	4.23329e-12	-0.460817	0.064	0.112	8.17236e-08
		4930587E11Rik	2.51952e-11	-0.464861	0.072	0.119	4.86393e-07
		Ntm	2.77617e-57	-0.472716	0.948	0.929	5.35939e-53
		Gm13883	2.48914e-06	-0.478944	0.129	0.16	0.0480528
		Pcsk2os2	1.68434e-15	-0.48706	0.052	0.104	3.25161e-11
		Grm8	3.80556e-09	-0.492279	0.445	0.453	7.34664e-05
		Gm42303	1.7955e-11	-0.493497	0.092	0.141	3.46622e-07
		Macrod2os1	6.0381e-14	-0.507942	0.06	0.111	1.16566e-09
		Glp2r	1.95906e-14	-0.515546	0.076	0.131	3.78197e-10
		Gm44151	2.39818e-08	-0.539507	0.122	0.161	0.000462968
		4933424G05Rik	2.3441e-08	-0.541509	0.137	0.175	0.000452528
		Nrg3os	1.90047e-19	-0.547172	0.625	0.569	3.66886e-15
		Srrm2	4.01773e-34	-0.552586	0.711	0.656	7.75623e-30
		Luzp2	2.16137e-07	-0.553668	0.412	0.412	0.00417252
		Gm37679	3.24282e-09	-0.554774	0.173	0.212	6.26027e-05
		Ddx41	2.17554e-13	-0.558658	0.115	0.17	4.19987e-09
		Pcdh7	2.15701e-14	-0.563239	0.599	0.576	4.1641e-10
		1700111E14Rik	5.15437e-14	-0.565655	0.129	0.187	9.95052e-10
		Chd5	2.20741e-06	-0.568429	0.305	0.303	0.0426141
		Gm16183	1.24143e-26	-0.568831	0.045	0.117	2.39658e-22
		4930419G24Rik	1.2521e-10	-0.569738	0.135	0.181	2.41719e-06
		Cnot3	3.41486e-09	-0.583108	0.157	0.197	6.59239e-05
		Fndc9	1.58937e-12	-0.584239	0.155	0.207	3.06828e-08
		9630028H03Rik	1.18136e-07	-0.584379	0.199	0.227	0.00228062
		Sorbs2os	4.23815e-10	-0.601099	0.291	0.312	8.18176e-06
		Gm42439	1.31665e-11	-0.607763	0.172	0.22	2.54179e-07
		Fgfr2	6.34873e-13	-0.608865	0.337	0.355	1.22562e-08
		Mycbp2	2.68191e-59	-0.610503	0.825	0.777	5.17742e-55
		Gm36975	1.813e-12	-0.660634	0.247	0.286	3.49999e-08
		Ahi1	4.12174e-96	-0.675122	0.867	0.848	7.95702e-92
		Brd9	5.5187e-18	-0.684524	0.415	0.426	1.06539e-13
		Pigk	4.27527e-11	-0.690073	0.274	0.299	8.2534e-07
		AC149090.1	4.61461e-96	-0.710558	0.892	0.884	8.90851e-92
		Prpf4b	7.78522e-23	-0.746237	0.408	0.43	1.50294e-18
		Ctnna3	4.17638e-39	-0.751522	0.548	0.566	8.0625e-35
		Gm20642	1.63702e-27	-0.767587	0.43	0.459	3.16026e-23
		Paxbp1	2.31636e-27	-0.782769	0.278	0.349	4.47174e-23
		A330015K06Rik	2.0794e-26	-0.874508	0.145	0.232	4.01427e-22
		Gm15398	1.86585e-36	-0.963947	0.439	0.5	3.60203e-32
		Gm34544	4.07852e-38	-1.49069	0.11	0.22	7.87358e-34
