# Supplementary material for: Single cell transcriptomic representation of social dominance in prefrontal cortex and the influence of preweaning maternal and postweaning social environment
Source: Sci Rep. 2024 Jan 25;14:2206. doi: 10.1038/s41598-024-52200-6 (PMC10810822; doi:10.1038/s41598-024-52200-6)
Supplement: Supplementary file 5 — Supplementary Table S4. [file 41598_2024_52200_MOESM5_ESM.xlsx]

## Sheet: Layer 2&3
	SedSI vs SedGH DEGs, snRNA-Seq, dataset 2
			p_val	avg_log2FC	SI Sed	GH Sed	p_val_adj
		Tafa1	1.12663e-17	-0.445288	0.881	0.855	2.17496e-13
		Sorcs3	3.11516e-08	-0.528135	0.539	0.515	0.000601382

## Sheet: Layer 5
	SedSI vs SedGH DEGs, snRNA-Seq, dataset 2
			p_val	avg_log2FC	SI Sed	GH Sed	p_val_adj
		Mgat4c	1.14475e-12	0.413166	0.794	0.607	2.20993e-08
		Olfm3	1.2775e-12	0.418548	0.281	0.157	2.46622e-08
		Abi3bp	4.69636e-11	0.38828	0.149	0.066	9.06632e-07
		Vwc2l	6.0406e-10	0.475947	0.182	0.095	1.16614e-05
		Tshz2	4.44159e-08	0.522272	0.207	0.123	0.000857449

## Sheet: Layer 6
	SedSI vs SedGH DEGs, snRNA-Seq, dataset 2
			p_val	avg_log2FC	SI Sed	GH Sed	p_val_adj
		Mgat4c	8.25335e-12	0.443111	0.825	0.674	1.59331e-07

## Sheet: PV inter
	SedSI vs SedGH DEGs, snRNA-Seq, dataset 2
			p_val	avg_log2FC	SI Sed	GH Sed	p_val_adj
		Glul	3.16426e-08	0.986858	0.721	0.368	0.00061086
		Atp1a2	3.3217e-08	0.967551	0.821	0.526	0.000641255
		Qk	3.13036e-07	0.669548	0.93	0.842	0.00604317
		Gpc5	1.72445e-07	0.64117	0.978	0.961	0.00332904
		Zbtb20	1.24499e-06	0.600444	0.965	0.776	0.0240346
		Macrod2	3.2129e-07	-0.790269	0.55	0.803	0.00620251
		AC149090.1	2.43215e-06	-0.81149	0.55	0.737	0.0469527
		Gpr158	5.45293e-07	-0.865506	0.153	0.434	0.0105269
		Sntg1	2.74037e-07	-0.891379	0.148	0.447	0.00529029
		Dync1i1	1.26298e-06	-0.913536	0.122	0.368	0.0243819
		Ccser1	3.56328e-07	-0.915314	0.231	0.553	0.00687892
		Large1	2.03248e-06	-0.916851	0.384	0.618	0.0392371
		Msra	2.12461e-06	-0.918437	0.144	0.395	0.0410156
		Mir124a-1hg	1.25385e-06	-0.949575	0.052	0.237	0.0242055
		Spock1	9.80837e-08	-0.962386	0.118	0.408	0.00189351
		Galnt13	1.81467e-06	-0.971138	0.087	0.303	0.0350322
		Sgcz	7.51339e-07	-0.978889	0.175	0.461	0.0145046
		Rapgef5	4.30612e-07	-0.986472	0.109	0.368	0.00831296
		Prkg1	1.97601e-08	-0.994209	0.162	0.474	0.000381469
		Camk4	6.69121e-08	-1.00893	0.087	0.342	0.00129174
		Xkr4	4.3655e-07	-1.01188	0.162	0.447	0.0084276
		Slc35f1	5.77938e-08	-1.022	0.175	0.487	0.00111571
		Kcnt2	7.91198e-07	-1.02448	0.074	0.289	0.0152741
		Flrt2	1.02044e-06	-1.03414	0.083	0.303	0.0196995
		Ldb2	5.60851e-07	-1.03601	0.17	0.447	0.0108272
		Tmem132d	2.92929e-08	-1.05617	0.066	0.303	0.000565499
		Myt1l	2.23585e-07	-1.06338	0.183	0.487	0.00431631
		Ptprk	2.1375e-06	-1.06389	0.131	0.382	0.0412644
		Nwd2	3.06405e-07	-1.07466	0.079	0.303	0.00591514
		Cacna1c	1.94221e-06	-1.0756	0.166	0.421	0.0374943
		Kcnb2	2.93194e-07	-1.07665	0.166	0.447	0.00566011
		Rian	8.80192e-08	-1.08716	0.148	0.434	0.00169921
		Ctnna3	1.11794e-06	-1.09159	0.109	0.342	0.0215818
		Mmp16	4.08637e-08	-1.09405	0.157	0.461	0.000788873
		Cntn5	4.77022e-07	-1.10078	0.179	0.461	0.00920891
		9530059O14Rik	1.08012e-07	-1.10458	0.122	0.395	0.00208517
		Cntn3	1.76998e-06	-1.10474	0.109	0.329	0.0341694
		Gm15398	3.97735e-07	-1.11579	0.066	0.276	0.00767828
		Tenm4	1.87599e-06	-1.11708	0.231	0.5	0.0362159
		Cntnap5a	1.99052e-06	-1.12281	0.1	0.329	0.0384269
		Celf2	1.21564e-08	-1.1349	0.843	0.882	0.000234679
		Sphkap	5.2667e-09	-1.13588	0.07	0.329	0.000101674
		Cadps	5.27242e-07	-1.14205	0.179	0.447	0.0101784
		Hecw1	2.5086e-07	-1.15546	0.127	0.382	0.00484285
		Schip1	2.20273e-06	-1.1652	0.231	0.5	0.0425237
		Chrm3	1.78958e-06	-1.17594	0.127	0.368	0.0345479
		Ksr2	6.2394e-11	-1.18896	0.092	0.408	1.20452e-06
		Gria3	1.74385e-08	-1.19286	0.201	0.526	0.00033665
		Grin2b	5.15782e-09	-1.19364	0.38	0.697	9.95717e-05
		Grm5	1.19543e-06	-1.19797	0.301	0.566	0.0230778
		Csmd3	2.7749e-09	-1.20732	0.183	0.539	5.35695e-05
		Slc8a1	7.35061e-08	-1.23855	0.166	0.461	0.00141904
		Lrfn5	4.28243e-08	-1.24473	0.218	0.539	0.000826724
		Syt16	9.18993e-08	-1.24884	0.122	0.382	0.00177412
		Fgf14	5.52819e-10	-1.25522	0.428	0.75	1.06722e-05
		Grm7	2.55579e-09	-1.2569	0.223	0.579	4.93396e-05
		Rims1	7.04129e-10	-1.26583	0.166	0.513	1.35932e-05
		Gria1	2.94179e-08	-1.26585	0.249	0.566	0.000567913
		Gabrb2	3.26303e-11	-1.26713	0.07	0.368	6.29928e-07
		D430041D05Rik	3.64275e-08	-1.27792	0.131	0.408	0.000703233
		Sorbs2	3.81897e-10	-1.28109	0.179	0.539	7.37252e-06
		Stxbp5l	1.32749e-09	-1.28225	0.131	0.447	2.56272e-05
		Ryr2	6.84668e-08	-1.29789	0.157	0.447	0.00132175
		Kcnh7	4.65825e-10	-1.3087	0.192	0.566	8.99276e-06
		Nav3	3.13957e-10	-1.3108	0.266	0.632	6.06095e-06
		Pcdh15	4.96333e-08	-1.32194	0.157	0.461	0.000958171
		Cacna1e	1.77641e-09	-1.33089	0.162	0.487	3.42936e-05
		Pcsk2	1.52473e-08	-1.3339	0.218	0.539	0.000294349
		Cacnb4	2.91872e-08	-1.34463	0.118	0.395	0.000563458
		Dscaml1	6.89477e-10	-1.3527	0.07	0.355	1.33103e-05
		Frmpd4	2.40629e-08	-1.35485	0.179	0.474	0.000464534
		Csmd2	2.38527e-10	-1.35507	0.183	0.553	4.60477e-06
		Ank3	3.99796e-10	-1.35907	0.214	0.579	7.71806e-06
		Camk2a	2.72934e-10	-1.36324	0.231	0.579	5.26899e-06
		Gm26871	2.05988e-08	-1.36389	0.14	0.447	0.00039766
		Rbfox1	5.89102e-08	-1.37509	0.459	0.684	0.00113726
		Ptprd	1.96907e-08	-1.37768	0.507	0.737	0.000380129
		Erc2	1.99757e-12	-1.39196	0.148	0.566	3.85631e-08
		Cacna1a	3.31247e-09	-1.39791	0.179	0.5	6.39473e-05
		Epha6	5.77118e-11	-1.40374	0.131	0.487	1.11413e-06
		Celf4	1.35146e-08	-1.42313	0.21	0.526	0.000260899
		Pde1a	6.37258e-09	-1.42896	0.162	0.474	0.000123023
		Snhg11	1.37736e-06	-1.43541	0.507	0.658	0.02659
		Etl4	2.81521e-07	-1.43574	0.153	0.421	0.00543476
		Pak7	6.00219e-11	-1.44186	0.114	0.447	1.15872e-06
		Slit3	6.15114e-10	-1.4486	0.122	0.447	1.18748e-05
		March_1	5.61834e-09	-1.45095	0.157	0.487	0.000108462
		Arpp21	3.28087e-08	-1.45589	0.314	0.579	0.000633372
		Lrrtm4	3.00291e-11	-1.47642	0.205	0.605	5.79712e-07
		Gria4	4.32327e-09	-1.47901	0.166	0.474	8.34607e-05
		Dpp10	1.50778e-09	-1.47924	0.463	0.737	2.91076e-05
		Nrg1	4.68326e-10	-1.49106	0.288	0.632	9.04103e-06
		Nkain2	3.69581e-09	-1.4998	0.306	0.618	7.13475e-05
		Dlg2	5.8765e-09	-1.52423	0.445	0.684	0.000113446
		Csmd1	3.11665e-09	-1.53058	0.515	0.724	6.01669e-05
		Kcnq5	5.06899e-12	-1.53218	0.17	0.566	9.78568e-08
		Lrrc7	7.10375e-12	-1.54843	0.223	0.618	1.37138e-07
		Nrxn3	4.15814e-11	-1.55139	0.428	0.75	8.0273e-07
		Fam155a	4.04541e-10	-1.5518	0.214	0.579	7.80967e-06
		Grin2a	7.83661e-12	-1.57932	0.179	0.566	1.51286e-07
		Anks1b	6.35651e-12	-1.61041	0.262	0.645	1.22712e-07
		Syt1	1.20614e-11	-1.62553	0.38	0.711	2.32845e-07
		Tafa1	1.62119e-07	-1.6307	0.162	0.434	0.0031297
		Ralyl	2.86932e-12	-1.68656	0.166	0.566	5.53923e-08
		Car10	3.79089e-11	-1.7077	0.157	0.513	7.31832e-07
		Dlgap2	1.29966e-13	-1.7135	0.201	0.618	2.50899e-09
		Meg3	1.89105e-11	-1.71413	0.524	0.803	3.65067e-07
		Lingo2	6.36036e-14	-1.72449	0.192	0.632	1.22787e-09
		Opcml	1.23454e-10	-1.73333	0.288	0.632	2.38327e-06
		Tenm2	6.58762e-13	-1.75231	0.236	0.658	1.27174e-08
		Kcnip4	7.77859e-12	-1.82395	0.419	0.75	1.50166e-07
		Nrg3	1.48472e-12	-1.88616	0.297	0.671	2.86624e-08
		Kctd16	1.77156e-13	-2.15765	0.14	0.526	3.42e-09

## Sheet: VIP inter
	SedSI vs SedGH DEGs, snRNA-Seq, dataset 2
			p_val	avg_log2FC	SI Sed	GH Sed	p_val_adj
		Fnbp1	8.75378e-07	2.05198	0.823	0.292	0.0168992
		Sorbs2os	6.99346e-07	-1.26092	0.01	0.292	0.0135009
		Car10	4.40009e-08	-1.42612	0.188	0.792	0.000849437
		Ntm	1.18889e-06	-1.42685	0.344	0.875	0.0229515
		Adgrb3	2.22301e-06	-1.50481	0.344	0.833	0.0429152
		Sorbs2	7.2628e-08	-1.55079	0.146	0.708	0.00140208
		Khdrbs2	2.93428e-07	-1.55999	0.188	0.708	0.00566463
		Fam155a	1.27206e-06	-1.58704	0.281	0.792	0.0245571
		Dpp10	2.04536e-06	-1.60438	0.5	0.875	0.0394856
		Fgf14	5.31845e-07	-1.63285	0.271	0.792	0.0102673
		Csmd1	4.3891e-07	-1.64867	0.438	0.875	0.00847315
		Celf2	1.8479e-06	-1.65929	0.5	0.875	0.0356738
		Erc2	2.12626e-07	-1.66348	0.24	0.75	0.00410474
		Hdac9	1.09193e-06	-1.66377	0.198	0.667	0.0210798
		Gria1	9.38357e-08	-1.66423	0.24	0.792	0.0018115
		Cacna1e	1.14321e-06	-1.66741	0.188	0.667	0.0220696
		Grin2b	1.5256e-06	-1.66791	0.333	0.792	0.0294517
		Lrrc7	1.44821e-06	-1.68472	0.281	0.75	0.0279578
		Galnt13	1.58042e-06	-1.69577	0.156	0.583	0.0305101
		Atrnl1	7.43322e-07	-1.76433	0.167	0.625	0.0143498
		Frmpd4	1.71485e-06	-1.77834	0.198	0.667	0.0331051
		Gabrb3	1.05035e-07	-1.79142	0.198	0.708	0.0020277
		Cntn4	1.68489e-07	-1.80393	0.219	0.75	0.00325268
		Nrxn3	1.44153e-07	-1.80674	0.344	0.875	0.00278287
		Grm5	9.20904e-07	-1.81398	0.302	0.75	0.0177781
		Kcnh7	6.81743e-08	-1.96122	0.25	0.792	0.0013161
		Pcsk2	1.35497e-07	-1.96571	0.24	0.708	0.00261576
		Prr16	7.01261e-09	-2.01098	0.104	0.625	0.000135379
		Lingo2	1.69884e-08	-2.26234	0.302	0.833	0.000327961
		Chrm3	7.6715e-08	-2.31867	0.177	0.667	0.00148098

## Sheet: SST inter
	SedSI vs SedGH DEGs, snRNA-Seq, dataset 2
				p_val	avg_log2FC	SI Sed	GH Sed	p_val_adj
			Mgat4c	8.25335e-12	0.443111	0.825	0.674	1.59331e-07

## Sheet: Astrocytes
	SedSI vs SedGH DEGs, snRNA-Seq, dataset 2
				p_val	avg_log2FC	SI Sed	GH Sed	p_val_adj
			Tafa1	1.12663e-17	-0.445288	0.881	0.855	2.17496e-13
			Sorcs3	3.11516e-08	-0.528135	0.539	0.515	0.000601382
