# Supplementary material for: Single cell transcriptomic representation of social dominance in prefrontal cortex and the influence of preweaning maternal and postweaning social environment
Source: Sci Rep. 2024 Jan 25;14:2206. doi: 10.1038/s41598-024-52200-6 (PMC10810822; doi:10.1038/s41598-024-52200-6)
Supplement: Supplementary file 6 — Supplementary Table S5. [file 41598_2024_52200_MOESM6_ESM.xlsx]

## Sheet: Layer 2&3
	RunSI vs RunGH DEGs, snRNA-Seq, dataset 2
			p_val	avg_log2FC	SI Sed	GH Sed	p_val_adj
		Stxbp6	3.3037e-19	-0.408348	0.323	0.406	6.3778e-15
		Rmst	4.80536e-07	-0.399309	0.27	0.307	0.00927675

## Sheet: Layer 5
	RunSI vs RunGH DEGs, snRNA-Seq, dataset 2
			p_val	avg_log2FC	SI Sed	GH Sed	p_val_adj
		Cntnap5c	7.12316e-18	0.511559	0.321	0.218	1.37513e-13
		Gm42418	1.62967e-38	0.508772	0.775	0.617	3.14608e-34
		Htr4	3.11886e-20	0.469871	0.27	0.162	6.02096e-16
		Dgkg	2.78793e-25	0.465359	0.626	0.501	5.3821e-21
		Kcnd3	2.01806e-30	0.46111	0.658	0.527	3.89586e-26
		Prkag2	1.02479e-24	0.458506	0.714	0.612	1.97835e-20
		Nnat	4.54387e-22	0.449847	0.173	0.079	8.77193e-18
		AC149090.1	5.20315e-58	0.441302	0.947	0.875	1.00447e-53
		Nckap5	1.7311e-21	0.439389	0.305	0.187	3.3419e-17
		Rhbdl3	3.84396e-21	0.418504	0.406	0.28	7.42077e-17
		Srrm4	1.19698e-26	0.403882	0.688	0.553	2.31077e-22
		6530403H02Rik	1.18862e-14	0.392958	0.256	0.163	2.29464e-10
		Ak5	7.406e-22	0.381149	0.656	0.55	1.42973e-17
		Sdk2	7.51177e-19	0.380588	0.602	0.489	1.45015e-14
		Stxbp6	7.096e-11	-0.416457	0.375	0.445	1.36988e-06
		Pde4b	8.57166e-42	-0.427511	0.799	0.885	1.65476e-37
		Cdh10	1.44272e-21	-0.447814	0.639	0.719	2.78517e-17

## Sheet: Layer 6
	RunSI vs RunGH DEGs, snRNA-Seq, dataset 2
			p_val	avg_log2FC	SI Sed	GH Sed	p_val_adj
		Cdh13	9.42392e-33	0.647174	0.751	0.606	1.81929e-28
		Lingo2	1.14325e-46	0.644429	0.762	0.568	2.20704e-42
		Kirrel3	1.00562e-18	0.627417	0.309	0.188	1.94135e-14
		Shisa6	3.30419e-29	0.603987	0.194	0.072	6.37873e-25
		Dpyd	3.48388e-33	0.597794	0.258	0.11	6.72563e-29
		AC149090.1	2.33554e-73	0.579902	0.937	0.831	4.50877e-69
		Sgcd	1.83666e-42	0.558329	0.831	0.67	3.54568e-38
		Egfem1	1.31546e-38	0.556344	0.817	0.71	2.53949e-34
		Il1rapl2	3.34997e-11	0.532672	0.301	0.212	6.46713e-07
		Lhfpl3	2.50544e-24	0.516997	0.462	0.305	4.83676e-20
		Gm42418	5.52944e-37	0.513454	0.752	0.585	1.06746e-32
		Zfp804b	4.69156e-08	0.491653	0.37	0.297	0.000905705
		Ryr3	2.60124e-26	0.471274	0.758	0.619	5.0217e-22
		Prr16	9.20626e-18	0.459295	0.4	0.271	1.77727e-13
		Col23a1	2.44901e-15	0.447629	0.316	0.205	4.72782e-11
		Dscaml1	1.34372e-15	0.394386	0.713	0.611	2.59406e-11
		Tox	2.20299e-24	-0.397949	0.723	0.799	4.25288e-20
		Adgrb1	5.18413e-21	-0.426007	0.456	0.558	1.0008e-16
		Gm27032	2.09479e-18	-0.429691	0.422	0.524	4.04398e-14
		Kctd16	7.32045e-45	-0.533338	0.717	0.867	1.41321e-40

## Sheet: PV inter
	RunSI vs RunGH DEGs, snRNA-Seq, dataset 2
			p_val	avg_log2FC	SI Sed	GH Sed	p_val_adj
		Lhfp	3.1696e-23	1.25484	0.443	0.18	6.11891e-19
		Gm42418	2.83474e-10	0.491381	0.79	0.619	5.47247e-06
		Kcnn2	1.97787e-09	0.600279	0.493	0.32	3.81828e-05
		Zbtb16	8.72083e-07	0.625727	0.251	0.142	0.0168356
		Hdac4	1.24571e-06	0.535269	0.353	0.219	0.0240485

## Sheet: VIP inter
	RunSI vs RunGH DEGs, snRNA-Seq, dataset 2
			p_val	avg_log2FC	SI Sed	GH Sed	p_val_adj

## Sheet: SST inter
	RunSI vs RunGH DEGs, snRNA-Seq, dataset 2
				p_val	avg_log2FC	SI Sed	GH Sed	p_val_adj
			Cdh13	9.42392e-33	0.647174	0.751	0.606	1.81929e-28
			Lingo2	1.14325e-46	0.644429	0.762	0.568	2.20704e-42
			Kirrel3	1.00562e-18	0.627417	0.309	0.188	1.94135e-14
			Shisa6	3.30419e-29	0.603987	0.194	0.072	6.37873e-25
			Dpyd	3.48388e-33	0.597794	0.258	0.11	6.72563e-29
			AC149090.1	2.33554e-73	0.579902	0.937	0.831	4.50877e-69
			Sgcd	1.83666e-42	0.558329	0.831	0.67	3.54568e-38
			Egfem1	1.31546e-38	0.556344	0.817	0.71	2.53949e-34
			Il1rapl2	3.34997e-11	0.532672	0.301	0.212	6.46713e-07
			Lhfpl3	2.50544e-24	0.516997	0.462	0.305	4.83676e-20
			Gm42418	5.52944e-37	0.513454	0.752	0.585	1.06746e-32
			Zfp804b	4.69156e-08	0.491653	0.37	0.297	0.000905705
			Ryr3	2.60124e-26	0.471274	0.758	0.619	5.0217e-22
			Prr16	9.20626e-18	0.459295	0.4	0.271	1.77727e-13
			Col23a1	2.44901e-15	0.447629	0.316	0.205	4.72782e-11
			Dscaml1	1.34372e-15	0.394386	0.713	0.611	2.59406e-11
			Tox	2.20299e-24	-0.397949	0.723	0.799	4.25288e-20
			Adgrb1	5.18413e-21	-0.426007	0.456	0.558	1.0008e-16
			Gm27032	2.09479e-18	-0.429691	0.422	0.524	4.04398e-14
			Kctd16	7.32045e-45	-0.533338	0.717	0.867	1.41321e-40

## Sheet: Astrocytes
	RunSI vs RunGH DEGs, snRNA-Seq, dataset 2
				p_val	avg_log2FC	SI Sed	GH Sed	p_val_adj
			Stxbp6	3.3037e-19	-0.408348	0.323	0.406	6.3778e-15
			Rmst	4.80536e-07	-0.399309	0.27	0.307	0.00927675
